# Supplementary material for: General control nonderepressible 1 interacts with cationic amino acid transporter 1 and affects Aedes aegypti fecundity
Source: Parasit Vectors. 2022 Oct 21;15:383. doi: 10.1186/s13071-022-05461-x (PMC9587632; doi:10.1186/s13071-022-05461-x)
Supplement: Supplementary file 2 — Additional file 2: Dataset S1. Excel workbook containing all yeast two-hybrid prey sequences from colonies with single prey plasmid copies. Each row represents the result from a single colony and includes the sequence of prey inserts generated from the T7 promoter in the pGAD-T7 prey plasmid. [file 13071_2022_5461_MOESM2_ESM.xlsx]

## Sheet: Sheet1
Identified putative interactor	NCBI accession	Sequence of Clone
PREDICTED: Aedes aegypti eIF-2-alpha kinase activator GCN1 (LOC5567583), mRNA	XM_001651776.2	ACGCTCATATGGCCATGGAGGCCAGTGAATTCCACCCAAGCAGTGGTATCAACGCAGAGTGGCCATTATGGCCGGGGATACGATTCTTACGTGATTGCTGCGGCCTCCACCACCACTATCCACCGCATGGCATAGGAAGCAGTATCAAATGCATGGTCCTGATCCAGTGGCTACCATTTCAAGACCCACCGCAGCAATGGGCTCTAAAGTTTCGTTTACGATTACTATCCAGCTGTTAGGAGGTTACAATTGGCTCATATGGATCGAAAATAAACTAGAAATTAGATGTGGAAAAAAAAAAAAAAAAAAAAAAAAAAAA
PREDICTED: Aedes aegypti eIF-2-alpha kinase activator GCN1 (LOC5567583), mRNA	XM_001651776.2	GCTCATATGGCCATGGAGGCCAGTGAATTCCACCCAAGCAGTGGTATCAACGCAGAGTGGCCATTATGGCCGGGGATACGATTCTTACGTGATTGCTGCGGCCTCCACCACCACTATCCACCGCATGGCATAGGAAGCAGTATCAAATGCATGGTCCTGATCCAGTGGCTACCATTTCAAGACCCACCGCAGCAATGGGCTCTAAAGTTTCGTTTACGATTACTATCCAGCTGTTAGGAGGTTACAATTGGCTCATATGGATCGAAAATAAACTAGAAATTAGATGTGGAAAAAAAAAAAAAAAAAAAAAAAAAA
eIF-2-alpha kinase activator GCN1 [Aedes aegypti]	XP_001651826.2	TCATATGGCCATGGAGGCCAGTGAATTCCACCCAAGCAGTGGTATCAACGCAGAGTGGCCATTATGGCCGGGGGCGCCCGAATATCTTCGGTTAGTGATTCCGATGCTCGTCAACGGAACTAAGGAAAAGAATGGCTACGTCAAGTCCAACTCCGAAATAGCTCTAGTCTACGTCCTGCGGTTACGAGAAGGTGATGAAGTGCATCAAAAATGCATCGCCTTGCTGGAACCGGGAGCGCGAGATTCCCTCAGCGAAGTGGTCAGCAAGGTTCTGCGCAAGGTCGCCATGCAACCCGTTGGCAAAGAAGAGGAACTAGACGATACGATTCTTACGTGATTGCTGCGGCCTCCACCACCACTATCCACCGCATGGCATAGGAAGCAGTATCAAATGCATGG…
serine/threonine-protein phosphatase 6 catalytic subunit [Aedes aegypti]	XP_001648846.1	GCGGATCTAGACCAGTGGATAGAAATAACCAAACACTGCAAATACTTGCCGGAAAATGACCTGAAAAAGTTGTGTGATATCGTTTGTGATTTGCTGATCGAGGAATCCAACATTCAGCCAGTCAGCAGCCCAGTGACCGTCTGCGGGGACATCCATGGCCAGTTCTACGACCTGGAAGAGCTGTTCCGCACTGGGGGACATGTTCCGGACACGAATTACATCTTCATGGGCGATTTCGTGGACCGTGGCTATTACAGTTTGGAGACGTTTACCAGATTGTTGACGCTGAAGGCTCGATATCCGGACAAAATTACTCTGCTGAGAGGCAATCACGAATCCCCGACAGATTACCAAAGTTTACGGATTCTACGACGAGTGCTATACCAAATATGGCAATGT…
protein dj-1beta [Aedes aegypti]	XP_001648396.2	TTACGCTCATATGGCCATGGAGGCCAGTGAATTCCACCCAAGCAGTGGTATCAACGCAGAGTGGCCATTATGGCCGGGGAAGTGCTCGCGGGATGTGGTAATCAACGCTGATACAACCCTGGAAGAAGCCGCTAATGAAGATTTTGATGCCATTGCTCTGCCGGGTGGTCTTGGCGGATCCAAGGCCATGTCGGGATCTACCAAGTTGGGAGAAGTCCTGAAGTCATTCGAATCGAAAGGAAAGCTTATTGCCGCCATTTGTGCTGCTCCGACCGTGCTCTTGACACATTCGGTCGCCCTCGGAAAAACTCTGACGTCGTATCCCTCCTTCAAGGATGAATTTGCTGGAAAGTACACCTACGTTGAGGATAAAACCGTGGTTGTCGATGGAAATCTTGT…
protein dj-1beta [Aedes aegypti]	XP_001648396.2	GCTGCATATGGCCATGGAGGCCAGTGAATTCCACCCAAGCAGTGGTATCAACGCAGAGTGGCCATTATGGCCGGGAATCAACGCTGATACAACCCTGGAAGAAGCCGCTAATGAAGATTTTGATGCCATTGCTCTGCCGGGTGGTCTTGGCGGATCCAAGCCCATGTCGGGATCTACCAAGTTGGGAGAAGTCCTGAAGTCATTCGAATCGAAAGGAAAGCTTATTGCCGCCATTTGTGCTGCTCCGACCGTGCTCTTGACACATTCGGTCGCCCTCGGAAAAACTCTGACGTCGTATCCCTCCTTCAAGGACGAATTCGCAGGAAAGTACACCTACGTTGAGGATAAAACCGTGGTTGTCGATGGAAATCTTGTTACCAGTCGTGGCCCAGGAACAGC…
14-3-3 protein zeta isoform X1 [Aedes aegypti]	XP_001652301.1	ACGCTCATATGGCCATGGAGGCCAGTGAATTCCACCCAAGCAGTGGTATCAACGCAGAGTGGCCATTATGGCCGGGTAGAACTATCAAACGAAGAACGAAACCTGCTATCTGTCGCCTACAAGAACGTCGTCGGTGCGCGAAGATCGTCCTGGCGAGTAATATCGTCGATTGAACAGAAAACCGAATCCTCTGCCCGCAAACAGCAACTAGCCCGGGAGTACCGAGAACGAGTCGAAAAGGAACTTAGGGAAATCTGCTACGAAGTATTGGGCCTGCTGGACAAATTCTTGATCCCCAAAGCCAGTAATCCAGAAAGTAAGGTGTTTTACCTCAAAATGAAGGGAGATTACTACAGATACCTAGCCGAGGTAGCCACAGGAGAAACCCGCAACACCGTA…
PREDICTED: Aedes aegypti prostatic acid phosphatase (LOC5563717), transcript variant X3, mRNA	XM_021837530.1	TACGCTCATATGGCCATGGAGGCCAGTGAATTCCACCCAAGCAGTGGTATCAACGCAGAGTGGCCATTATGGCCGGGAGCCGGGCTGCGGCAACGGCAACAGCGGCATTTGGTTTGGACGATGCGGAAGACTACGAAGAAGTGGATGTCTGACGAAAAGGGGTACGCTTTCTGTTGACGGAGCAAGTGCGATAGAAGTTGCATTTCTCCTCACAGCATCAACTTAAGGGATATCCTTTGGCATGTTCTTTCCTGTGAAGAAGAGTATTTTAGTGTGTATGATATTTTAACTACTAGTGATGTTTATGTGGGGTGATCTGTTAAGAGGGGGTCCTTGTTTGTTACATTGTGCGGAAGACTACTGCTGTGAGTATAGAATTTCTGATATTGAAGTAAATGG…
PREDICTED: Aedes aegypti long-chain-fatty-acid--CoA ligase 4 (LOC5574220), transcript variant X4, mRNA	XM_021849348.1	ATTACGCTCATATGGCCATGGAGGCCAGTGAATTCCACCCAAGCAGTGGTATCAACGCAGAGTGGCCATTATGGCCGGGTGTTACCCTCAGATTTGAGATTTCTAAGGAAATGCCTGATGCCTCGAATCCCGAGGGTAGCAACCCTGCAGCAAAATCCAAAACCATCATTCATCATCCCCCCCTCCCCCACAATACATCCCAGTATGTAAAACAATGTACTAGACCATTAAAGTAACCAATTGTCCGGTTCGATTCCGGTGTAAAATCGATGTTATGTACAGAACAGCTGATTCGCATAGGAAAGCTAGTGTTTGGCAATGTTTGTCAAATTTGTTGTCCGTATTACCTATTTGTTAGGTCAAAATTACCTATATTCGAATATTTTTTTCCTACACTTT…
PREDICTED: Aedes aegypti long-chain-fatty-acid--CoA ligase 4 (LOC5574220), transcript variant X4, mRNA	XM_021849348.1	CATATGGCCATGGAGGCCAGTGAATTCCACCCAAGCAGTGGTATCAACGCAGAGTGGCCATTATGGCCGGGTGTTACCCTCAGATTTGAGATTTCTAAGGAAATGCCTGATGCCTCGAATCCCGAGGGTAGCAACCCTGCAGCAAAATCCAAAACCATCATTCATCATCCCCCCCTCCCCCACAATACATCCCAGTATGTAAAACAATGTACTAGACCATTAAAGTAACCAATTGTCCGGTTCGATTCCGGTGTAAAATCGATGTTATGTACAGAACAGCTGATTCGCATAGGAAAGCTAGTGTTTGGCAATGTTTGTCAAATTTGTTGTCCGTATTACCTATTTGTTAGGTCAAAATTACCTATATTCGAATATTTTTTTCCTACACTTTCCCATTGA…
sodium/potassium-transporting ATPase subunit beta-2 [Aedes aegypti]	XP_001654893.1	TACGCTCATATGGCCATGGAGGCCAGTGAATTCCACCCAAGCAGTGGTATCAACGCAGAGTGGCCATTATGGCCGGGAGGATACCTGCCACCGATCGTCGCGGTGCACTTCGAGAGCCCCAAGAATGGCGTCCTAATAAACATCGAATGCAAAGCCTGGGCACGAAACATCGTCCACGACCGAGCTGAACGAAGAGGGTCTGTCCACTTCGAGCTGATGGTTGACTAAGAAACGCGGCCATCGTCCCTAGTAGCAGCTGGCAAGAGTAAAGCAGGTCGACGAAGATGAGTCTAGGTGCAGGCGAGAGAACAACTACCAGAAGAAGAAGAAGAAGAACAAACATGATTAATACCGAACAACAAACAAACAAGAACCACCACCACTAAAAGCACTGCAATG…
sodium/potassium-transporting ATPase subunit beta-2 [Aedes aegypti]	XP_001654893.1	ATGGCCATGGAGGCCAGTGAATTCCACCCAAGCAGTGGTATCAACGCAGAGTGGCCATTATGGCCGGGAGGATACCTGCCACCGATCGTCGCGGTGCACTTCGAGAGCCCCAAGAATGGCGTCCTAATAAACATCGAATGCAAAGCCTGGGCACGAAACATCGTCCACGACCGAGCTGAACGAAGAGGGTCTGTCCACTTCGAGCTGATGGTTGACTAAGAAACGCGGCCATCGTCCCTAGTAGCAGCTGGCAAGAGTAAAGCAGGTCGACGAAGATGAGTCTAGGTGCAGGCGAGAGAACAACTACCAGAAGAAGAAGAAGAAGAACAAACATGATTAATACCGAACAACAAACAAACAAGAACCACCACCACTAAAAGCACTGCAATGAACATCAGC…
sodium/potassium-transporting ATPase subunit beta-2 [Aedes aegypti]	XP_001654893.1	GGAGGCCAGTGAATTCCACCCAAGCAGTGGTATCAACGCAGAGTGGCCATTATGGCCGGGAGGATACCTGCCACCGATCGTCGCGGTGCACTTCGAGAGCCCCAAGAATGGCGTCCTAATAAACATCGAATGCAAAGCCTGGGCACGAAACATCGTCCACGACCGAGCTGAACGAAGAGGGTCTGTCCACTTCGAGCTGATGGTTGACTAAGAAACGCGGCCATCGTCCCTAGTAGCAGCTGGCAAGAGTAAAGCAGGTCGACGAAGATGAGTCTAGGTGCAGGCGAGAGAACAACTACCAGAAGAAGAAGAAGAAGAACAAACATGATTAATACCGAACAACAAACAAACAAGAACCACCACCACTAAAAGCACTGCAATGAACATCAGCAGGAGAGC…
serine protease SP24D [Aedes aegypti]	XP_001659969.2	TACGCTCATATGGCCATGGAGGCCAGTGAATTCCACCCAAGCAGTGGTATCAACGCAGAGTGGCCATTATGGCCGGGGAAAAACCGGAAGTAATGAGCCGATCTCCGAGATGCTCAAGTGCAACACATTGACCGTGATGGACGAGACAGAATGTTTTAACCAAATAATTCATTCCGGGTGGAAGAAAATCATGTGTCTGAAGAAGCCTGCGGATAATAACGGTATTTGCACGGGAGATTCCGGAGGACCTGCCGTGTTCAATGGAAAGCAAGTTGGAGTGGCCAACTTTGTGCTGGGAAAGTGTGGATCGATCCGTACGGATGGATATGCTTTTGTGCCTTTCTTCGTACCCTGGATTGAGGAAACTATGAAACAGCAGTGAGAGATAGTGATTTCTAA…
serine protease SP24D [Aedes aegypti]	XP_001659969.2	GCTCATATGGCCATGGAGGCCAGTGAATTCCACCCAAGCAGTGGTATCAACGCAGAGTGGCCATTATGGCCGGGAGGATCGATTATCGCCGAAAAGTGGATTCTAACGGCTGCCCATTGCATCGTGCAGCTTGATGGAAGTCCTACATCAACTGATGTTTTAAAGGTTCATGTCGGTTCACCTCACCTAAAAAAAGGAGGGAAAAAGGTGAAACCTTCAAGGATTATTCCTCACGCTGACTACCCCAAGATCAATTACGACATCGGATTGATTGAGCTAGAAGAGGCCCTCGTTTATGATAAAACCATCCAAAAAATTGAGCTCTATCGAGGGGAATTACCAGTAAATGTCACAGTTACAATCTCCGGCCATGGAAAAACCGGAAGTAATGAGCCGATC…
chymotrypsin-like protein [Aedes aegypti]	AAL85585.1	TTACGCTCATATGGCCATGGAGGCCAGTGAATTCCACCCAAGCAGTGGTATCAACGCAGAGTGGCCATTATGGCCGGGGATCCGTATCGACGACGGTGTTCCCGGACTATCCTGACAAACTGAGGAAAGTCGTGCTTCCGCTGGTAGACTACGAACAATGTGACACCCTGTGGGGCAACGACAGTGCTCTAGCGAAGAGTAATGTCTGCGTTGGCCCGATCGATGGCTCCAAGTCGGCCTGCTCGGCTGATTCAGGTGGCCCGTTGGTGAAACAGTCCGGTGAAGAAGTGATCCAGGTCGGTGTCGTGTCGTGGGGAGCCGTTCCATGTGGATCGCCACGTCGTCCGACCGTGTTTGCCGGAGTTTCCCATTACGTCGATTGGATCGAGCAGCAGCTCC…
trypsin 3A1 isoform X1 [Aedes aegypti]	XP_001652943.1	GCTCATATGGCCATGGAGGCCAGTGAATTCCACCCAAGCAGTGGTATCAACGCAGAGTGGCCATTATGGCCGGGGAGACTCCGGTGGCCCGCTGGTCTCTGGTGATAAACTGGTCGGAGTCGTTTCTTGGGGCAAGGGCTGCGCATTGCCAAACCTGCCGGGAGTCTACGCTCGGGTGTCCACTGTTCGCGAATGGATCCGAGAGGTTTCCGAGGTTTAAGGTGTTCGAAAATGGAATAAATCAAGCTGACGTGATTTGACCGAATAAAAAAAAAAAAAAAAAAAAAAAAAAAA
PREDICTED: Aedes aegypti serine protease easter (LOC5569890), mRNA	XM_001658734.3	CGCTCATATGGCCATGGAGGCCAGTGAATTCCACCCAAGCAGTGGTATCAACGCAGAGTGGGCTTCATGGCCGTGCGGTTGGTGTCGTCAGACAATCAGGCGCATCGTGTCAAGAAGTGTGGGTTCGATTCCCGCTTCAGTCCAGGAAAATTTTTCGAAAGGAAGTTTTTCCGGCTGAGCCACTCTGGGTGTTTCCATGTGTGTCCTCTTGGTGTCTCTACAAAAAAAAAAAAAAAAAAAAAAAAAA
annexin B9 isoform X5 [Aedes aegypti]	XP_021708898.1	TGGCCATGGAGGCCAGTGAATTCCACCCAAGCAGTGGTATCAACGCAGAGTGGCCATTATGGCCCGGGGGGAACCGATGAATCGATCTTCAACCAGATCCTGGTCACCAGATCATACCAGCAGCTGCGAGCTGTGTTCGACGCCTATGAAGGCATGGCTGGACATACGGTTGAGGACGCCATCAAGCGCGAATTCAGCGGAGCTATCGAGGAAGGCTTTAAGGCTATTGTTCGTTGCGTCCGATCGAAGGTTCAGTACTTCGCTAAGCGCCTCCACAGTTCGATGGCCGGGCTCGGTACCAACGACAAGACGTTGATCCGTATTATCGTTAGCCGCTCGGAAATCGACTTGGGTGACATCAAGGAGGCATTCCAGGAAATGTATGGCAAGTCGCTCGAG…
guanine nucleotide-binding protein subunit beta-like protein [Aedes aegypti]	XP_001663282.1	TGGAGGCCAGTGAATTCCACCCAAGCAGTGGTATCAACGCAGAGTGGCCATTATGGCCGGGTGCAAGTACACCATCCAGGAAGATGGCCACAGCGATTGGGTTTCGTGCGTCCGCTTCTCGCCAAACCACTCGAACCCGATCATCGTGTCGGCCGGTTGGGATCGCACCGTCAAGGTCTGGAATCTGGCCAACTGCAAGCTGAAGATCGACCACTTGGGACACAACGGATACCTGAACTCGGTTTCCGTGTCGCCCGATGGTTCCCTGTGCACGTCCGGAGGTAAGGACTGCAGGCCTTCCTGTGGGATTTGAACGATGGCAGCATCTGCACACCCTGGAGC
AAEL001668-PA [Aedes aegypti] (likely enolase)	EAT47221.1	GCTCATATGGCCATGGAGGCCAGTGAATTCCACCCAAGCAGTGGTATCAACGCAGAGTGGCCATTATGGCCGGGCCAGGATCACTGGGATGCCTGGGCAAAGATGACTGCCAACACTAGCATTCAGATCGTCGGTGACGATTTGACTGTGACCAACCCGAAGCGTATTGCCACTGCCGTCGAGAAGAAGGCTTGTAACTGCTTGTTGCTGAAGGTCAACCAGATCGGTACCGTAACCGAGTCGATCTACGCCCACTTGCTGGCCAAGAAGAACGGATGGGGCACCATGGTGTCGCATCGCTCTGGTGAAACCGAGGATACCTTCATTGCCGATTTGGTCGTTGGTCTGAGCACTGGACAGATCAAGACTGGTGCCCCATGCCGATCGGAACGTTTGGCC…
glyceraldehyde-3-phosphate dehydrogenase 1 [Aedes aegypti]	XP_011493026.1	TTACGCTCATATGGCCATGGAGGCCAGTGAATTCCACCCAAGCAGTGGTATCAACGCAGAGTGGCGTGATGGCCGTGGTGCTGGACAGAACATCATCCCAGCTGCCACTGGTGCTGCCAAGGCTGTCGGTAAGGTCATTCCAGCTCTGGACGGTAAGCTGACCGGTATGGCTTTCCGTGTCCCAACCCCCAACGTCTCCGTCGTCGATCTGACCTGCCGTCTGACCAAGCCTGCTACTTATGCCCCAGATCAAGGCGGTGGTCAAGCAAAGCCGCTGATGGGCCCAATGGAAGGAAATTTTGGACTTACACCGAGGAGAAGGTCGGTCTTCCCACTGAACTCCGGTGGGTGATTACCCACTTCCTCCTTCCTTTGACGCCCAAGGCTGAAATCCGGCTT…
dehydrogenase/reductase SDR family member 4 [Aedes aegypti]	XP_001657588.2	GCTCATATGGCCATGGAGGCCAGTGAATTCCACCCAAGCAGTGGTATCAACGCAGAGTGGCCATTATGGCCGGGGGATTCCAACCGTTTTCATTGCTGGGAGCTTACTCGGTGAGCAAGACGGCGCTTTTCGGATTGACCAAAGCCGCCAGTCAAGATTTGGCCGCTGAAGGCATTCGGGTGAATTGTATCGCACCAGGCATCGTGCGAACCAAGTTTGCTGCTGCCCTTCATGAATCGGAATCGGCTCGGGACACCGCTCTGGCTCAAATACCCATGGGACGATTTGCTCAGCCTCCGGAGATTGCAGGTGTTTGTGCCTTCCTGGTATCCGACGATGCCAGCTATATTACGGGAGAAACTATTGTGGCATCCGGTGGAATGCCTTCCCGTCTCTGAA…
PREDICTED: Aedes aegypti protein Smaug (LOC5578126), transcript variant X2, mRNA	XM_021843502.1	GATTACGCTCATATGGCCATGGAGGCCAGTGAATTCCACCCAAGCAGTGGTATCAACGCAGAGTGGCCATTATGGCCGGGTCAGACATAATTTTATACAAATTGAGTAAAATAAAACTTACTGGAAACTGTGAAGGATGAGAGAATTGCATACTATGGAGCTTATTGCTTCTTGATACTCTAGAACAGTCTAATGTTTATATTTTAATTGATCAACCATGGTGAGGTTTTGAAAACAACAAAAAAAAAAAAAAAAAAAAAAAAAAA
PREDICTED: Aedes aegypti protein Smaug (LOC5578126), transcript variant X2, mRNA	XM_021843502.1	ACGCTCATATGGCCATGGAGGCCAGTGAATTCCACCCAAGCAGTGGTATCAACGCAGAGTGGCCATTATGGCCGGGTCAGACATAATTTTATACAAATTGAGTAAAATAAAACTTACTGGAAACTGTGAAGGATGAGAGAATTGCATACTATGGAGCTTATTGCTTCTTGATACTCTAGAACAGTCTAATGTTTATATTTTAATTGATCAACCATGGTGAGGTTTTGAAAACAACAAAAAAAAAAAAAAAAAAAAAAAAAAA
ATP-binding cassette sub-family D member 3 [Aedes aegypti]	XP_001662679.2	TTACGCTCATATGGCCATGGAGGCCAGTGAATTCCACCCAAGCAGTGGTATCAACGCAGAGTGGCCATTATGGCCGGGGGAGAGAAGCAACGTATCGCCATGGCCCGTCTGTTCTACCACAGCCCGCAGTTTGCCATCCTCGACGAATGCACATCGGCCGTTTCGGTGGACGTCGAGGGCAGCATGTACGAGTATTGCCGCAAGGTTGGCATTACGCTATTCACCGTGTCCCACCGGAAGTCGCTGTGGAAACATCACGATTACTATCTGCAGTTCGATGGACATGGAGCGTACGATTATGCACCCATCGATGGCAGTGAGCAGCAGTTTGGCTCGTAGAAACTTGATGAGATTGGCTTAGGATAGACTACCAAGCACAAACACTTTAGTGTTTCCAGA…
ATP-binding cassette sub-family D member 3 [Aedes aegypti]	XP_001662679.2	CATATGGCCATGGAGGCCAGTGAATTCCACCCAAGCAGTGGTATCAACGCAGAGTGGCCATTATGGCCGGGGGAGAGAAGCAACGTATCGCCATGGCCCGTCTGTTCTACCACAGCCCGCAGTTTGCCATCCTCGACGAATGCACATCGGCCGTTTCGGTGGACGTCGAGGGCAGCATGTACGAGTATTGCCGCAAGGTTGGCATTACGCTATTCACCGTGTCCCACCGGAAGTCGCTGTGGAAACATCACGATTACTATCTGCAGTTCGATGGACATGGAGCGTACGATTATGCACCCATCGATGGCAGTGAGCAGCAGTTTGGCTCGTAGAAACTTGATGAGATTGGGCTTAGGATAGACTACCCAG
myosin light chain alkali isoform X1 [Aedes aegypti]	XP_001655929.1	ACGCTCATATGGCCATGGAGGCCAGTGAATTCCACCCAAGCAGTGGTATCAACGCAGAGTGGCCATTATGGCCGGGGGAGTCTACGGCGATCCGCGAGATATACAAGACACAATGGCAGCAGATCTGAAAGACGTTGAAATTGAGAAGGCTCAGTTTGTCTTTTCCGTTTACGATTGGGATGGCAGCAACAGCATTGATGCTTTCGATATCGGAAACGCTCTGCGTGCCCTCAACCTGAACCCAACTCTGGAACTCATCGGCAAAATGGGTGGTACCCAGAAACGCGGTGAGAAGCGAATCAAGCTCGAAGATTCCTCCCCATCTATGCCCAGGTGAAGAAAGAAAAGGACATGGGATGCTACGAGGATTTCCTTGATTGTTTGA
transmembrane protein 19 isoform X1 [Aedes aegypti]	XP_021709806.1	TACGCTCATATGGCCATGGAGGCCAGTGAATTCCACCCAAGCAGTGGTATCAACGCAGAGTGGCCATTATGGCTGGGGAAAGCGTTACGGAATGTAAGATTTCGAACGTGACCAAATCAATTTCTTTGATACATTACGGCGAAGAGCAGTGTCGAGATGTGGAAAATTCAAGAGAATGTGTCAAACAAAAGGTTGATACTTGCAGTTCTCCTGCGGTTTATAATATTTTCGAGGTTCTGTACAATAGAATAATGAAGGCGTCGAATTGCCATCAGTACACAAAAGTAGTTGAGCTATACGATAACAACATTGATGGTGCTTCATCGAATGACGATCCTGGATTCAATGGATAAATCTAAACTATACTGATGAATGGATAAAACAATAAACTTACTGAAG…
succinate dehydrogenase [ubiquinone] iron-sulfur subunit, mitochondrial [Aedes aegypti]	XP_001660815.1	GCTCATATGGCCATGGAGGCCAGTGAATTCCACCCAAGCAGTGGTATCAACGCAGAGTGGCCATTATGGCCGGGCAAGCTGAAGGATCCGTTCAGCGTTTACCGGTGCCACACTATCATGAACTGCACCCGCACCTGTCCGAAGGGTCTCAATCCGGGTAAGGCAATTGCCGAGATCAAGAAACTGCTGTCCGGTATCGCCAAGAAGGACGCCCCCGGACTGGAAACGGCCGCTCTGCACGGTAAGTAAATGGAGCTAGGAGAGAAGTGGTTCGACGATCGGATGTCATGCGCAACAGTATGGTTTGGAAATTTTGAGCAAGCAAACTGTGACTAGAGTTATATGAAAGTTTTACTACGGCTTAGAAATCGAAGGTACGTATTGATCCAGTGCTGAATT…
40S ribosomal protein S16 [Aedes aegypti]	XP_001656820.1	TCATATGGCCATGGAGGCCAGTGAATTCCACCCAAGCAGTGGTATCAACGCAGAGTGGCCATTATGGCCGGGTCTGGACCAGATCGAACCCAAGGTTCTGCAGTACAAGCTCCAGGAGCCGCTGCTGCTGCTCGGCAAGGAAAAGTTCGCCGGCGTCGACATCCGGATCCGCGTTTCCGGTGGTGGTCATGTCGCCCAGATCTACGCCATCCGCCAGGCCATCTCCAAGGCCCTGGTTTCCTTCTACCAGAAGTACGTGGATGAAGCTTCCCGCAAGGAGCTGAAGGACATTCTGACCCAGTACGACCGCACCCTGCTGGTTACCGATCCCCGTCGGTGCGAACCGAAGAAGTTCGGAGGTCCAGGTGCCCGCGCTCGCTACCAGAAATCGTACCGTTA…
40S ribosomal protein S16 [Aedes aegypti]	XP_001656820.1	CATATGGCCATGGAGGCCAGTGAATTCCACCCAAGCAGTGGTATCAACGCAGAGTGGCCATTATGGCCGGGGCTTTTTTTTCTGAAGGTTTTGTGTACAGAATCAGACATGGTGAAGGCACGCAAGGAACCCGTCAACGCTGTCCAGGTCTTCGGACGCAAGAAAACCGCCACCGCCGTTGCGTACTGCAAGCGCGGAAAGGGTCTGCTGCGGGTGAACGGCCGCCCTCTGGACCAGATCGAACCCAAGGTTCTGCAGTACAAGCTCCAGGAGCCGCTGCTGCTGCTCGGCAAGGAAAAGTTCGCCGGCGTCGACATCCGGATCCGCGTTTCCGGTGGTGGTCATGTCGCCCAGATCTACGCCATCCGCCAGGCCATCTCCAAGGCCCTGGTTTCCTTC…
40S ribosomal protein S16 [Aedes aegypti]	XP_001656820.1	CTCATATGGCCATGGAGGCCAGTGAATTCCACCCAAGCAGTGGTATCAACGCAGAGTGGCCATTATGGCCGGGCCGCGTTTCCGGTGGTGGTCATGTCGCCCAGATCTACGCCATCCGCCAGGCCATCTCCAAGGCCCTGGTTTCCTTCTACCAGAAGTACGTGGATGAAGCTTCCCGCAAGGAGCTGAAGGACATCCTGACCCAGTACGACCGCACCCTGCTGGTTGCCGATCCCCGTCGGTGCGAACCGAAGAAGTTCGGAGGTCCAGGTGCCCGCGCTCGCTACCAGAAATCGTACCGTTAAACTCGTTTTCGGGATACGGTTTTTGTTTTACTGTACGGTTACTTGGCTGGTCGTATGTGGTTCGCTGTTGGATGAGTGCCCCATTGTCCAGGCG…
40S ribosomal protein S16 [Aedes aegypti]	XP_001656820.1	GCTCATATGGCCATGGAGGCCAGTGAATTCCACCCAAGCAGTGGTATCAACGCAGAGTGGCCATTATGGCCGGGCGGCAAGGAAAAGTTCGCCGGCGTCGACATCCGGATCCGCGTTTCCGGTGGTGGTCATGTCGCCCAGATCTACGCCATCCGCCAGGCCATCTCCAAGGCCCTGGTTTCCTTCTACCAGAAGTACGTGGATGAAGCTTCCCGCAAGGAGCTGAAGGACATCCTGACCCAGTACGACCGCACCCTGCTGGTTGCCGATCCCCGTCGGTGCGAACCGAAGAAGTTCGGAGGTCCAGGTGCCCGCGCTCGCTACCAGAAATCGTACCGTTAAACTCGTTTTCGGGATACGGTTTTTGTTTTACTGTACGGTTACTTGGCTGGTCGTATG…
Aedes aegypti ASAP ID: 34613 unknown mRNA sequence	AY431457.1	TGGCCATGGAGGCCAGTGAATTCCACCCAAGCAGTGGTATCAACGCAGAGTGGCCATTGATGGCCGGGCTGCAGAAACCAACATGAGCCCGAAATGTTTTGAAACGTTCGTGGAAAGAGGGAAAGCGCCTACATGAATATTCCCCGGGAAGTGCTTGAAACAATCGAAGTGCAGCGAAAGTGGTTGTGCTGCTATCATTTATTTCAAAAAGAAAAGCAAAAAGAAAATTTCACCAATTTTGTGAAATTTCTGTGTTTTCTGGGGTGGTATTTTGTAACACAATTATATATGTAATTTTAATAAATTTGTTTCGATCACAAAAAAAAAAAAAAAAAAAAAAAAA
AAEL004798-PA [Aedes aegypti]	EAT43788.1	GCTCATATGGCCATGGAGGCCAGTGAATTCCACCCAAGCAGTGGTATCAACGCAGAGTGGCCATTATGGCCGGGGGTCACAGTTCCGGAGCTGTCCACCATCAATAGATTGAAGATTTTCTGTACTAGACGCAGAATGAAGGGCAATTTGTTCATTTCGTTTCTTCTGGCGGTGACCATCAGCCACTCAAAAGTTTCGACAGCACCCACAGGCAAATGTCCCGATATCTTCGACCCCAACCACTTGGTCTTCCTGCCCCACGAGGACTGCACAAAGTTCTATTTGTGCGGTCATAATGGCCCGGTTGAGAAACAGTGTCCATCGGGACTGCACTGGAACTCGCAAGCCAGCGTTTGTGATTGGGCCAGAACTGGCCGGATGTAACGGTGGAAGTACTGT…
AAEL004798-PA [Aedes aegypti]	EAT43788.1	CTCATATGGCCATGGAGGCCAGTGAATTCCACCCAAGCAGTGGTATCAACGCAGAGTGGCCATTATGGCCGGGGGTCACAGTTCCGGAGCTGTCCACCATCAATAGATTGAAGATTTTCTGTACTAGACGCAGAATGAAGGGCAATTTGTTCATTTCGTTTCTTCTGGCGGTGACCATCAGCCACTCAAAAGTTTCGACAGCACCCACAGGCAAATGTCCCGATATCTTCGACCCCAACCACTTGGTCTTCCTGCCCCACGAGGACTGCACAAAGTTCTATTTGTGCGGTCATAATGGCCCGGTTGAGAAACAGTGTCCATCGGGACTGCACTGGAACTCGCAAGCCAGCGTTTGTGATTGGCCAGAACTGGCCGGATGTAACGGTGGAAGTACTGTGC…
AAEL004851-PA [Aedes aegypti]	EAT43719.1	CGCTCATATGGCCATGGAGGCCAGTGAATTCCACCCAAGCAGTGGTATCAACGCAGAGTGGCCATTATGGCCGGGGCTCTTTCATTCAACGTGTGTCCAGTGGTGAAGACGTTCTTTTCGTCTCTTCACTACCCAACCCTAAAATGAGAGCTAAGTGGCGTAAGAAGCGTATGCGAAGGCTGAAGCGTAAGCGCAGGAAGATGCGTGCGAGGTCCAAGTAAATCACTGGATTCCAAGCGTCTATCCCTCGGTATTAAACTAAGGATAAGGACCCGTACATGAATACAAAAAGCGCCCACCTTTGCCTTTGGTTGAAGACGCGTGGAGTCGACCGCCACCCGGAGGAATTGGGGTCCTCTTCCGCTGGTGTGGCACCTCTTTTGGAAGCCGGTTCCTGCC…
AAEL017516-PC [Aedes aegypti]	EJY57648.1	TACGCTCATATGGCCATGGAGGCCAGTGAATTCCACCCAAGCAGTGGTATCAACGCAGAGTGGCCATTATGGCCGGGGCCGACCCGTAGCCGCATGGACGCGTACAACATCATCAAGTACCCGCTGACGACGGAAGCCGCGATGAAGAAGATCGAGGACAACAACACCCTGGTGTTCCTGATCCACCTGCGCGCCAACAAGAACCACGTCAAGGCGGCCGTCAAGAAGCTGTACGACATCAAGGTCTCCAAGATCAACACCCTGGTGCGGCCGGACGGCAAGAAGAAGGCGTACGTGCGGCTAGCCCGCGACTACGATGCGCTCGACATTGCCAACAAGATCGGTATCATCTAAGCCAGTCGATCGATCGATTCCCACACATACCGCGACCGTGTTGTG…
PREDICTED: Aedes aegypti 40S ribosomal protein S18 (LOC5572365), mRNA	XM_001660270.2	TTACGCTCATATGGCCATGGAGGCCAGTGAATTCCACCCAAGCAGTGGTATCAACGCAGAGTGGCCATTATGGCCGGGGGGAGTGTGTATTTGTATAGGTTTACGATACAAAACGAAGGAAAGAACCGTAATGGAGTCCATTTATTTGGCGCTATCGATTTGCATTACACAATTAGTTTACGGAATGGATTTGCCAATCCGATGGAGACGAATAAATGGTTGAAAAAGATGAAGAAAAAAAAAAAAAAAAAAAAAAAAAAAA
uncharacterized protein LOC110675699 [Aedes aegypti]	XP_021697042.1	ATTACGCTCATATGGCCATGGAGGCCAGTGAATTCCACCCAAGCAGTGGTATCAACGCAGAGTGGCCATTATGGCCGGGGAAGAACAAGATGACATGCTGCTGTACGGAACGGCTCCATCAACGGATGTCGAGGAACTGACGCTGATGGATTTCGATCGCTGGACACCGGTGCCAGTGAACTCGACAGACATGCTTCCAAATCAGCACATGGACAACGGAATGATCGATAGGATGATGGAGAAAATACGCGGGTGGACGAATTCCTCGTACAACACGGTGAAATCATGGGGTCAAAAAATGAAGCGGAGTTCTGCTCGTACGAGTGCTTTCACAGTACTCGAGGGTTGCTAAATTTTGCAACAAGCAGGTGGATCACCAGTCGGAACGATGGGATCGGA
AAEL017269-PA [Aedes aegypti]	EJY57915.1	TACGCTCATATGGCCATGGAGGCCAGTGAATTCCACCCAAGCAGTGGTATCAACGCAGAGTGGCCATTATGGCCGGGAGGACCAGCCATTTGAGATCTCGAAAGGACTTCAATTTCGCAAATTTCAATTTGGAAGAGAAGCGTCCCTTTTTGGAGGGGTGAAAAGAAAAACGGTTAGGCGCGTCCCCCATTTTACATTACATTACAAATTAGAAATATAAGTGTATGTGTGTGCGTGTGTGAAAAGGTGTAGAAAAGAAACTGCAAATGCAACGACGGCACAAATAGAGCGTCGCGTTGGTTTCGGTAGTGCTCTTAACCGATGATGTACGAGGACCAGAGAGTACGGGTACATAATATAAACAAAAAGTGACTAAAAAAAAAAAAAAAAAAAAAAAAA
cytochrome c oxidase subunit 7A, mitochondrial [Aedes aegypti]	XP_001658629.1	TTACGCTCATATGGCCATGGAGGCCAGTGAATTCCACCCAAGCAGTGGTATCAACGCAGAGTGGCCATTATGGCCGGGGGCAAGGTGAAGAAAAAAGTTTGCCAACCGAATCTTCCGGATTATTTGCTCCGTTGAATCCACTGCTAGCTCCCGTCATCATGAGCGCAAGGAACATTGCCCGTCTGGCCGTGCAGAGCACCCGCCAGTTCTCCAAGACCCCGGCCGCTTCGTCCGGAGAGGTCGCTGAAGGCTACAAGCAGCTGAAGCACATCCAGGCTAAGTTCCAGAAACCCGATGGCAAGCCTGTGCACCTGAAGGGAGGCCCAGTGGATCAAGTGCTGTTCATGACGACTAGCGTGCTCTGTGTGGTCGGTTTGCTCGGAATCGGTAAACTGATCT…
venom allergen 3 [Aedes aegypti]	XP_001651000.1	TTACGCTCATATGGCCATGGAGGCCAGTGAATTCCACCCAAGCAGTGGTATCAACGCAGAGTGGCCATTATGGCCGGGTGGGACGACGAATTGGCCCACATTGCGTCCTTTAATGCCCGGAAGTGCATTTTTGCGCACGATAAATGTCGAAACACCCGCGAGTTCAAATTCGCCGGACAGAATTTGGCCATTACGGCTTTCGCTGGGTACAACTTCCAAGCTGCGGACCGAGCAGAGAACTTCACACAGGAGTGGTTCAACGAACACAAGGATTGTCCCAAGTCGTACGTCGATTCGTATCCAATGAGTCACAGCGGACCCCAAATTGGGACACTTCACGCAGATGGTCAACGATCGGGCATGGAAGATGGGCTGTTCGATGGTG
PREDICTED: Aedes aegypti vesicle-associated membrane protein/synaptobrevin-binding protein-like (LOC110675839), mRNA	XM_021841711.1	GGAGGCCAGTGAATTCCACCCAAGCAGTGGTATCAACGCAGAGTGGCCATTATGGCCGGGGGATTGGTCCGGTGAAACCATTTCGAGTGTACCGGGAGGGATAGGAAGAAAACATAACAACCCAAAATATAGATTGTGCACTAGGGAAAGGAATCATTTATTATTCATAGAACTAACAATCGAATCGAACACTACAAAAATACAACTGTTTGGAGCGCAGCTTGAACGCAGAACAAAATGAGGCAGTTTCTTTCCTAATTTTTTGAAATGTAATGCAATAACAAACTGGAAGCGCCTAGGTTTCCTTGTCGGTGTTGCTCTGCTAAAACAGCACAAGACGAGCGCTCCTTGTCGATGCAAAAAAAAAAAAAAAAAAAAAAAAAAA
PREDICTED: Aedes aegypti UNC93-like protein (LOC5564054), mRNA	XM_001648331.2	CTCATATGGCCATGGAGGCCAGTGAATTCCACCCAAGCAGTGGTATCAACGCAGAGTGGCCATTATGGCCGGGACTGTAAAAACGTTCATTCATTTTATAGCACCGCCGCAGCTGCTTTTCAAAATGAGGAATTCATCGCTAACAGGTAACACAGATAGATCTCATTGAAGCAGGTTTCCTTTGTTGCATAAACCAAATTGTGTGACTAAACTTAGAACAGTAGGTGATTTGAAGCCGAAATCTTACAAATTATTGTAAGCCCAGATTGCCAACGATGTTATTACTTTAGGTAAACATGTAAATAAAAGTAGCTCTGTACACATAAAAAAAAAAAAAAAAAAAAAAAAAAA
Aedes aegypti acetylcholinesterase (Ace1) gene, complete cds	EF222221.1	TACGCTCATATGGCCATGGAGGCCAGTGAATTCCACCCAAGCAGTGGTATCAACGCAGAGTGGCCATTATGGCCGGGGGGGGACGGGCCTGGTGTAGTGGTTAGAACGCACGCCTCTCACGCCGAAGACCTGGGATCGAATCCCATCCCCGAGATAGTTACTTATAACGTAAAAGTTAAAGTGACGACTTCCTTCGGAAGGGAAGTAAAGCCGTTGGTCCCGAGATGAACTAGCCCAGGGCTAAAAATCTCGTTAATAAAGAAAAAAAAAAAAAAAAAAAAAAAAAAAAAAA
uncharacterized protein LOC118461722 isoform X1 [Anopheles albimanus]	XP_035783275.1	GCTCATATGGCCATGGAGGCCAGTGAATTCCACCCAAGCAGTGGTATCAACGCAGAGTGGCCATTATGGCCGGGGGCAGTTCAGTCCAAGATCTCGATCCGATTGGATATTAGTGCAAAGTTAACGGTCAAATTTCAAATAAGTGATCAATATGGGTAAAGGAAAAGGCGGTGGTGGTGGAGGTGGATCCGGAGCAAACGCCGGTGGCAACCAAAAAGGTGGTGCAGGCAAATCGAAAGGTGGAAATGAAAATAAAGGTGCTGCTGGAGGTAAGGGCGCAGCCAAAGGAGGACAAAAGGGTGGCAATAAAAAATAGCAGTGGCGACCTGGTGAGCTTCAACCCGTTCCCGGGACAACATCCGCAACCGACGGCCTTTCGGAAGGGATAATGTGGACTGT…
Aedes aegypti ASAP ID: 34613 unknown mRNA sequence	AY431457.1	TGGCCATGGAGGCCAGTGAATTCCACCCAAGCAGTGGTATCAACGCAGAGTGGCCATTGATGGCCGGGCTGCAGAAACCAACATGAGCCCGAAATGTTTTGAAACGTTCGTGGAAAGAGGGAAAGCGCCTACATGAATATTCCCCGGGAAGTGCTTGAAACAATCGAAGTGCAGCGAAAGTGGTTGTGCTGCTATCATTTATTTCAAAAAGAAAAGCAAAAAGAAAATTTCACCAATTTTGTGAAATTTCTGTGTTTTCTGGGGTGGTATTTTGTAACACAATTATATATGTAATTTTAATAAATTTGTTTCGATCACAAAAAAAAAAAAAAAAAAAAAAAAA
uncharacterized protein LOC118461722 isoform X1 [Anopheles albimanus]	XP_035783275.1	GCTCATATGGCCATGGAGGCCAGTGAATTCCACCCAAGCAGTGGTATCAACGCAGAGTGGCCATTATGGCCGGGGGCAGTTCAGTCCAAGATCTCGATCCGATTGGATATTAGTGCAAAGTTAACGGTCAAATTTCAAATAAGTGATCAATATGGGTAAAGGAAAAGGCGGTGGTGGTGGAGGTGGATCCGGAGCAAACGCCGGTGGCAACCAAAAAGGTGGTGCAGGCAAATCGAAAGGTGGAAATGAAAATAAAGGTGCTGCTGGAGGTAAGGGCGCAGCCAAAGGAGGACAAAAGGGTGGCAATAAAAAATAGCAGTGGCGACCTGGTGAGCTTCAACCCGTTCCCGGGACAACATCCGCAACCGACGGCCTTTCGGAAGGGATAATGTGGACTGT…
uncharacterized protein LOC118461722 isoform X1 [Anopheles albimanus]	XP_035783275.1	GCTCATATGGCCATGGAGGCCAGTGAATTCCACCCAAGCAGTGGTATCAACGCAGAGTGGCCATTATGGCCGGGGGCAGTTCAGTCCAAGATCTCGATCCGATTGGATATTAGTGCAAAGTTAACGGTCAAATTTCAAATAAGTGATCAATATGGGTAAAGGAAAAGGCGGTGGTGGTGGAGGTGGATCCGGAGCAAACGCCGGTGGCAACCAAAAAGGTGGTGCAGGCAAATCGAAAGGTGGAAATGAAAATAAAGGTGCTGCTGGAGGTAAGGGCGCAGCCAAAGGAGGACAAAAGGGTGGCAATAAAAAATAGCAGTGGCGACCTGGTGAGCTTCAACCCGTTCCCGGGACAACATCCGCAACCGACGGCCTTTCGGAAGGGATAATGTGGACTGT…
Aedes aegypti ASAP ID: 33949 cytochrome oxidase subunit 3 mRNA sequence	AY431617.1	TTACGCTCATATGGCCATGGAGGCCAGTGAATTCCACCCAAGCAGTGGTATCAACGCAGAGTGGCCATTATGGCCGGGGGATTACGATGAGGAATAATTTTATTTATTATTTCTGAAGTTTTTTTCTTTATTTCCTTCTTTTGAGCTTTTTTCCATAGTAGCTTATCTCCAACAATCGAATTAGGAATAGTTTGACCTCCAATTGGAATTGGACCTTAAAAAAAAAAAAAAAAAAAAAAAAAAA
Single read from an extremity of a cDNA clone made from Aedes aegypti total adult females. 3-prime end of clone KW0AAB2YA02BBM1 from strain Liverpool of Aedes aegypti (yellow fever mosquito)	CR937489.1	TTACGCTCATATGGCCATGGAGGCCAGTGAATTCCACCCAAGCAGTGGTATCAACGCAGAGTGGCCATTATGCCGGGGCTTAGGTTTTTTTTTCTCATGCTTATTTTTGTGATATCGAATCTTGCTACAAACCGTTTTTACAACGATCATTTTAAGAATATAACATACGATACCTGTCCAGTATCAGATTCAATACAGAAGTGAATTATCCCTACTAGAGATCAAAATTAACGTTTAGTGAAACAAAGGGGAAGTATCTCTCCCAACCTAGTACAACTACATTTAATGGTTATAATTAGACGTGTGAAATGAAGAGAACCAATTAAATAAAGTATTGGTCACTGGGATAC
PREDICTED: Aedes albopictus cuticle protein 2-like (LOC109428555), mRNA	XM_019704336.2	TACGCTCATATGGCCATGGAGGCCAGTGAATTCCACCCAAGCAGTGGTATCAACGCAGAGTGGCCATTATGGCCGGGCAAGTAGGCGAAGAGTTTTCCCGCACCGGTTGCCAATGGTAACGCGCGCCATCTATCTGTGACAGCAGGCGGCGCACCGAATCCGCACAGGGGCTCCACATTCTCTGGTCATAGTTAGCAGATTTCCAAACATCTGGATGCCCATTTTTTTTAAATCAGGATTTTAACACCAAACTAGGGTGCGCCGTGGTGCGGGACTAGCTTCCACAACCAGAAGAAAACGAAGAAGAACAAGAAAAATCCAATTGAAATCCAACGCAAATTGAATGTGTAGTAGGTAGACGATGAGGTGACCAATCCAACGGAAACTCTCACTCGAATT…
succinate dehydrogenase [ubiquinone] iron-sulfur subunit, mitochondrial [Aedes aegypti]	XP_001660815.1	ATTACGCTCATATGGCCATGGAGGCCAGTGAATTCCACCCAAGCAGTGGTATCAACGCAGAGTGGCCATTATGGCCGGGCAAGCTGAAGGATCCGTTCAGCGTTTACCGGTGCCACACTATCATGAACTGCACCCGCACCTGTCCGAAGGGTCTCAATCCGGGTAAGGCAATTGCCGAGATCAAGAAACTGCTGTCCGGTATCGCCAAGAAGGACGCCCCCGGACTGGAAACGGCCGCTCTGCACGGTAAGTAAATGGAGCTAGGAGAGAAGTGGTTCGACGATCGGATGTCATGCGCAACAGTATGGTTTGGAAATTTTGAGCAAGCAAACTGTGACTAGAGTATATGAAAGTTTTACTACGGCTAGAAATCGAAGTACGTAATTGATCCAGTGCTGG…
PREDICTED: Aedes aegypti cytochrome c oxidase subunit 6B1 (LOC5571183), mRNA	XM_021842252.1	CATATGGCCATGGAGGCCAGTGAATTCCACCCAAGCAGTGGTATCAACGCAGAGTGGCCATTATGGCCGGGGAGGGAACTTTCGCTGGTCGAATCTAAATGACAAATGGTGGAAGTGCAGCGTTTGTGTGGTCGGTCCCCCCGGTGGGTCGATCTGGTGTGACAGTAGATGATAATGTAAGCATAAAGAAGACCGACACGCACTGCTAATATCTCCGTTTGCTGTTGCGGTCACGCACTTTGCACCAGACGACGCTTTTTGGCATGATTTTCTGTGACCGAAAGGTTTATCTTATAAATTGGCTTCTCAAAATTCGCAAATTGTCCAACCTCCGAATTGGGCCTTTTGCTTTTTAATTGGGTTAGGAATGTTTATACCAAATTAGTTGGATAACAGCCA…
electron transfer flavoprotein subunit alpha, mitochondrial [Aedes aegypti]	XP_001663924.1	CCATGGAGGCCAGTGAATTCCACCCAAGCAGTGGTATCAACGCAGAGTGGCCATTATGGCCGGGGGTGTTTCCAAGGTGCTGGTCGCCGAGGGTGATGCCTTTAATGGGCTGGTTGCCGAAGCCGTGACCCCACTGGTGTTGGCCACCCAGAACCAGTACAAGTTCACGCACATTCTGGCGGGAGCTTCGGCCTTCGGTAAGGCTGTGCTGCCGCGTGTCGCCGCCAAGCTGGACGTATCTCCGGTGTCCGAGATTATCGACGTCAAGTCCGCGGATACTTTCGTCAGGACGATCTATGCCGGCATTGCCATCCAAACGGGTCAGGGTCAGGGACCCAGTCAGGGTGGTCACCGTCCCGTGGAACAAACTTTGAAGCCGGCCGGCACCGGTGGGAGCCG…
AAEL010801-PB [Aedes aegypti]	EJY57884.1	CATATGGCCATGGAGGCCAGTGAATTCCACCCAAGCAGTGGTATCAACGCAGAGTGGCCATTATGGCCGGGGGAGAACGAACTGAGTTAGAAATTTGTCCAGAGTTATATCATCACTTGATATCAACTATTTCGGTGGATTTTTAGACTCTCGGCAGGTCTACGGAACGGAACGATGGCTGCAAGACGATTCTGGGCATCCCTTTTCCCGACCGTGAAGGCACAGGAAGAGGAAGTTGTTGACCCGCAGGTCGTTCTACGGGAAAAGTGCGCTGAACACGGAACAGCTCCCCAGCTTTGGGAGAAATACCAGGCGTGCAATGACCGCGTCAACAGCCGATCGAACACCACCGAAACCTGCGTTGAAGAACTGGTTGACTATCTGCACGAATTGGACCAC…
uncharacterized protein LOC118461722 isoform X1 [Anopheles albimanus]	XP_035783275.1	TACGCTCATATGGCCATGGAGGCCAGTGAATTCCACCCAAGCAGTGGTATCAACGCAGAGTGGCCATTATGGCCGGGGGCAGTTCAGTCCAAGATCTCGATCCGATTGGATATTAGTGCAAAGTTAACGGTCAAATTTCAAATAAGTGATCAATATGGGTAAAGGAAAAGGCGGTGGTGGTGGAGGTGGATCCGGAGCAAACGCCGGTGGCAACCAAAAAGGTGGTGCAGGCAAATCGAAAGGTGGAAATGAAAATAAAGGTGCTGCTGGAGGTAAGGGCGCAGCCAAAGGAGGACAAAAGGGTGGCAATAAAAAATAGCAGTGGCGACCTGGTGAGCTTCAACCCGTTCCCGGGACAACATCCGCAACCGACGGCCTTTCGGAAGGGATAATGTGGAC…
PREDICTED: Aedes aegypti ATP synthase subunit O, mitochondrial (LOC5573968), mRNA	XM_001654955.2	TACGCTCATATGGCCATGGAGGCCAGTGAATTCCACCCAAGCAGTGGTATCAACGCAGAGTGGCCATTATGGCCGGGCACGATGGCGACGCTTCCTCCAGTTATTGTTTTTAGCAAGGGATTCCTTGTAGTATGATGCAGTACATGTGTAATATCGAAAGCGAATAAAAATGGTAAAATTCAAAAAAAAAAAAAAAAAAAAAAAAA
ATP synthase subunit b, mitochondrial [Aedes aegypti]	XP_001651134.1	TACGCTCATATGGCCATGGAGGCCAGTGAATTCCACCCAAGCAGTGGTATCAACGCAGAGTGGCCATCATGGTCATCTACGCCGTTAAGAAGTTTGGACCGGCTGTGGCTGCCTATTGCGACAAGGAAATCGATAGAATTGAAGGCGAATGGAAGGCCGACCGCGAAAACAACATCCAACAGCTGGCCCAGGCCATGGAGGACGAAAAGAAGGAACAGTGGCGTGCCGAGGGCCAGACCCTGCTGATGGAGGCCAAGAAGGAGAACGTTGCCCTCCAGCTGGAGGCTGCCTATCGTGAACGCGCCATGACCGTTTACCGTGAAGTCAAGAAGCGTCTGGACTACCAGGTTGAGCGCCAGAATGTCGATCGTCGCATCTCGCAGAAGCATATGGTCGATT…
60S ribosomal protein L18a [Aedes aegypti]	XP_001652207.1	AGGCCAGTGAATTCCACCCAAGCAGTGGTATCAACGCAGAGTGGCCATTATGGCCGGGGGCAGTCAAAATGAAAGCTAAAGGAGTGCTGAAGGAATACCAAGTCATCGGGCGTAAGCTGCCCTCGGAGAAGGATCCGAACCCTCCGCTGTTCAAGATGCACATCTTCGCACCGGACCAGATCGTGGCCAAGTCCCGCTTCTGGTACTTCCTGCGGCAGCTGCGTAAGTTCAAGAAGGCCACCGGAGAGATCGTTTCGGTCAAGCGCATCCTGGAGAAGACTCCGCTGCGCGTCAAGAACTTCGGCATCTGGCTGCGCTACGACTCGCGCTCCGGTACGCACAACATGTACCGCGAGTACCGTGATCTGACCGTTGGCGGTGCCGTCACTCAGTGCTACA…
uncharacterized protein LOC5579199 [Aedes aegypti]	XP_001657326.1	TTACGCTCATATGGCCATGGAGGCCAGTGAATTCCACCCAAGCAGTGGTATCAACGCAGAGTGGCCATTATGGCCGGGGGATTCTTGTACGAGTGCTTGGAAGAGAGTTCCATCTTTGTGTGTTATTTTCGAGGGAACAGTAAATCGCAAAAAAATCCATCAAAATGTCCGACCCAGTCGCACGTCCGATGAAATTCCCGTACACCTTCTCGGCCCAGATTGCTCAGTTCCCGTTCCAGCACTATTTCAAGAATCAGTGGATCTGGCGCTACTATTTCATCGCGTTCGGTGTGTCCATTCCGCTGTTCTACAAAATCAGCAAATTGGCCAACTCCCCCGGAAATGTTGCCAAATGGGCCGAATCGAAGCGCAAGGAACACGCTGAACATCATTAGGAAT…
uncharacterized protein LOC5575681 [Aedes aegypti]	XP_001655803.1	TTACGCTCATATGGCCATGGAGGCCAGTGAATTCCACCCAAGCAGTGGTATCAACGCAGAGTGGCCATTATGGCCGGGGGACGATTTCTGTGTTTCTTCATCGCCACAGGTTGTGTGAAATTTTAAGGATGTCTCTGGGTCCGTTCTTCCGTTCTCCCTTCACGGATTTGACCGCATCGATGGTCAACTTCCAGCAGTACGACAAGTGCGGCGAACTGGAAATGGCATCGATCGACTGTCTGGAGGCGTACGGAACGGTCAAGGGAGCCGAAAAGTGTGCAAACATTTTGGCCGATTTCCAGGAGTGCGCCTTCATGCATCTGCAGATGAAGCGATTCCAGGCTATGCGTTTGGAGAGACATCGCCAAGGACTGTTGGGTGATCGGAAGTCCAGTGAAT…
ubiquitin [Aedes aegypti]	XP_001664264.1	GGAGGCCAGTGAATTCCACCCAAGCAGTGGTATCAACGCAGAGTGGCCATTATGGCCGGGCCGGGAGGACGTTCCGCCGAATCAGCAGCGGTTAATTTTCTCCGGCAAACAGCTGGAAGATGGTCGCACCCTGGACGAGTACAACATCATCAACCGGTCCACGTTGCATCTGGTGCTACGTTTGAGAGGTGGCCAGGCCTGAATACTGCCGACTTTGAAGCGTCCTAGGACTGCCATTGTGAATTTTACTGTTTTGACTGCCTACGAAGAAGAATATTGCTTATTGTATGAGAATTTTGTGTAAACTATTTGAAGGAAGGGGTTTCTCTTCAATGAATAGACTGTTCTATTGTTGAACGTTTGAATCGTAAAAAAAAAAAAAAAAAAAAAAAAAAAA
PREDICTED: Aedes aegypti 40S ribosomal protein S25 (LOC5563646), mRNA	XM_021849903.1	CATATGGCCATGGAGGCCAGTGAATTCCACCCAAGCAGTGGTATCAACGCAGAGTGGCCATTATGGCCGGGGTTTTTTGCGATTCGCCAGCAGGATGTAAGATGTTGCGAAAAGGGAGATAATATACTTATTGATAAGTAAAAAAACAAAAGAAAAAAAAAAAAAAAAAAAAAAAAA
cytochrome c oxidase subunit 6A2, mitochondrial [Aedes aegypti]	XP_001656628.1	GCTCATATGGCCATGGAGGCCAGTGAATTCCACCCAAGCAGTGGTATCAACGCAGAGTGGCCATTATGGCCGGGGAGAGTCAAGACGGAAAAAAGTGTTCTTGGTTTTCATTGTTGGAAAAAATGTCGCTCGTAAATCACGTCTTGCTGCGTGCAATTTCTCAATCGGCTGCCCGTAATGCCGTGACCGGACCATCCGCAGTTGCTGGACATGGAGGTGGTGGCTACAAGACCTGGAAGAAACTTTCCTTCTTCGTTGCCTTGCCGGCCGTGGGTTTGTGCATGTTGAATGCGTACCTGAAGCACCAGGAACACCACGGACATCCCCGCCCGGAGTTCATTCCGTACGAGCATATGCGTATCCGCAACAAGCGTTTCCCATGGGGAGAGGGCCAGCGCA…
PREDICTED: Aedes aegypti ubiquitin-40S ribosomal protein S27a (LOC5578156), transcript variant X3, mRNA	XM_021844713.1	CGCTCATATGGCCATGGAGGCCAGTGAATTCCACCCAAGCAGTGGTATCAACGCAGAGTGGCCATTATGGCCGGGGCCTCTCTCCGGGTGCTTTTTGCGTTTACTAAGTAGAAATGCCCGAAGGGATCTTCTTCTCTAATGTTTAAGGATTACGAAAATATAAATGGGGTTAAATCCACCTAATAAAAGCTTGATACGGTTTCACATCCCGTATTGACACGCAGAAAAAAAAAAAAAAAAAAAAAAAAAAA
splicing factor 45 [Aedes aegypti]	XP_001658243.1	CGCTCATATGGCCATGGAGGCCAGTGAATTCCACCCAAGCAGTGGTATCAACGCAGAGTGGCCATTATGGCCGGGCAAGGATGAATGTAATACCAAATATGGTGACGTCATCACCGTGGTGATCCATGAGATACCGAAAGTGGTCCCGGAGGAAACGGTTCGCATTTTCGTCGAGTTCAAGCGCATGGAGAGCGCCATCAAGGCCGTTGTGGATCTGAATGGTCGGTTCTTCGGTGGTCGTCAAGTTCGCGCTGGATTCTACAACCAGGAGAGGTTCGACAGCATGGATCTCGATGGGTGAGTAGACACGGTGGTTTCGGATGTAAGTGAAGGGTACCATGAATTGTGAGTGTACTTGATTAATTTTAGTGTTGCTATCTCCTGAGCAAAATCGTAAGC…
thioredoxin, mitochondrial [Aedes aegypti]	XP_001654006.1	GCTCATATGGCCATGGAGGCCAGTGAATTCCACCCAAGCAGTGGTATCAACGCAGAGTGGCCATTATGGCCGGGGGATGACACATATATCATGAGCGAGTCAAAACACTGCAGAAACAAATATCGTAATTCAATGTAATCTGTGAATTTGGTGCAAAATTTTGGTGGTTTCTTAGTTTCTTCCCTTACTGTAGTGCATGATTAGGTAATTTCTGGCGATATCGACATTAGAATGCTGCGAATGATTCGTAATCCACTGCTAGGCCAACGCTTCATCAGGAAAACGTTCTCATTCTCGGCCGTCGCCAACAAGCAATTCGTCATAAAGGACCACTATGAATTCGACCAGAAGGTCATCAACAGTGACAATCCCGTGATCGTGAACTTCCACGCGGAGTGG…
PREDICTED: Aedes aegypti ubiquitin-40S ribosomal protein S27a (LOC5578156), transcript variant X3, mRNA	XM_021844713.1	TTACGCTCATATGGCCATGGAGGCCAGTGAATTCCACCCAAGCAGTGGTATCAACGCAGAGTGGCCATTATGGCCGGGGCCTCTCTCCGGGTGCTTTTTGCGTTTACTAAGTAGAAATGCCCGAAGGGATCTTCTTCTCTAATGTTTAAGGATTACGAAAATATAAATGGGGTTAAATCCACCTAATAAAAGCTTGATACGGTTTCACATCCCGTATTGACACGCAGAAAAAAAAAAAAAAAAAAAAAAAAAAA
PREDICTED: Aedes aegypti cytochrome c oxidase subunit 5A, mitochondrial (LOC5565701), mRNA	XM_001650008.2	ATTACGCTCATATGGCCATGGAGGCCAGTGAATTCCACCCAAGCAGTGGTATCAACGCAGAGTGGCCATTATGGCCGGGCAAGAAAAAAACGTTCTAAGAATGGTTATGTAATCAATGGCGATTGTTCGTCACAGTGAAAGAAATGTGAAATAAAATTGGTAAAAATGAAAAAAAAAAAAAAAAAAAAAAAAAAAAAAAAAAAAAAAAAAAAAAA
PREDICTED: Aedes aegypti zinc finger protein on ecdysone puffs (LOC5566214), transcript variant X2, mRNA	XM_021841161.1	ATTACGCTCATATGGCCATGGAGGCCAGTGAATTCCACCCAAGCAGTGGTATCAACGCAGAGTGGCCAGTTACCGGAAAGTTGAATTTTTGACTCAGGAAGCACATAAACAAGTCGATCGGAGTAATATGACGCGTGGTGGTAGGGGTTATTCGAGGGGCGGTGGCTCCCGTGGGGGAAGTTCCTATCGAGGAGGAGGCAGTTACCGGGGATCGGACCACCACGGCAGAAGCAGTTATAACGGAAGGGATAACTCTCGAAATCGGTACAGCGGCGGCGGTGGAGGAAGCTATGGAGATTCACGCTCGTCCCGTGCTGGTAGCGGTCAGATAGCAAATTAGTCGTCGCTTTGGTTACTAAAATGATTAAAACAGTGACTTCAAAACTACAAGCAGTACCC…
uncharacterized protein LOC5569635 [Aedes aegypti]	XP_001658661.1	CGCTCATATGGCCATGGAGGCCAGTGAATTCCACCCAAGCAGTGGTATCAACGCAGAGTGGCCATTATGGGGGAGTGCGAAAAGCATCAATATCACCATGGGAAAATATTGCGTCTTAACGTTAATTGTGATCATATCCGCGACCACAACGCTTGCTCTGGATTGGTACGCACTAACCCAAGCAAATTACGCAGCTATCCAGAACGGACTTTCTCAGCTGAACGATGCGGCCTCGCAGATGAATCAATCCATTACCGAACAACAGAACCGCGTCCAATCTGCCATGGATGAATTAGACGATTACGTGCGACAGTCTATATACGGGTTATTGTATCAGTATCAGAGCTTGAACGTAAATCTGACTACGATACAGAACCTTATACAGGTTGTCTACAAGGT…
perlucin [Aedes aegypti]	XP_001647973.1	TACGCTCATATGGCCATGGAGGCCAGTGAATTCCACCCAAGCAGTGGTATCAACGCAGAGTGGCCATTATGGCCGGGGAGTAAAAGAAAAAGATGAAATTGCTACTTCTGTTCACTTTGGTAGGTTTGGCTGCGTCCCAGCAGAAGTGTGATTCAATAAACAAATTCTGCTTTCCTAATGAAGTGGCCACTTGGACCGGGGCAGTTGAGTACTGCTTGAGAAATGGCTGGAAGTTGGCTGTGGTCAACAGCGAAGCAAAACAGATGAAGATCGAGAGTTTGGCAAAAAATCTGGGCGAATTCAAGAGAGGAAAGGTGGAACTGTGGATTGGCGCCAGTGACCAAACAAAGGAAGGAAATTTCGTTTGGATTGCCAACGGAAAACCGGTCGAGTATGCCA…
PREDICTED: Aedes aegypti uncharacterized LOC5576708 (LOC5576708), mRNA	XM_001656164.2	TTACGCTCATATGGCCATGGAGGCCAGTGAATTCCACCCAAGCAGTGGTATCAACGCAGAGTGGCCATTATGGCCGGGACATACGATGAACGTGTGCTCTATAGTCATCATCAAACGTTGTTTTGGTATCTTAAAAACACTTTCAATAAACTTAACATCCGTCCGCGGATGATGGACTCGATAAACATTTCGATTGGTTATTACTAAAAAAAAAAAAAAAAAAAAAAAAAAAAA
Aedes aegypti ASAP ID: 42807 cytosolic large ribosomal subunit L41 mRNA sequence	AY431969.1	GGAGGCCAGTGAATTCCACCCAAGCAGTGGTATCAACGCAGAGTGGCCATTATGGCGGGCAACCCTAAAATGAGAGCTAAGTGGCGTAAGAAGCGTATGCGAAGGCTGAAGCGTAAGCGCAGGAAGATGCGTGCGAGGTCCAAGTAAATCACTGGATTCCAAGCGTCTATCCCTCGGTATTAAACTAAGGATAAGGACCCGTACATGAATACAAAAAGCGCCCACCTTTGCCTTTGGTTGAAGACGCGTGGAGTCGACTGCCACCCGGAGGAATTGGAGTCCTCTTCCGCTGGTGTGGCACCTCTTTTGGAAGCCGGTTCCTGCCGTTTGCATTCAGTGGAGAACTAACTGAAGTGTGTGTTAATATTGGACCATTCGGAGAAAATATAGATACCACGT…
PREDICTED: Aedes aegypti dnaJ homolog subfamily C member 11 (LOC5571166), mRNA	XM_021850346.1	CATATGGCCATGGAGGCCAGTGAATTCCACCCAAGCAGTGGTATCAACGCAGAGTGGCCATTATGGCCGGGACACGAAAATGTACATCACTGAACGATTCCCACACACGCTCAATTGTGCTAGATCAGGTAAAGCTCCAGCGAGCAAAGTCTACTTGGATCACACGGTTCGTGGCTTCTGGCGACGGCTACTACCCGTGACGCGACACCGCCGCCGTCGTGAACACGGTTATCAGGATAGCCCACCTGATTCTGCTGGCCTACTATGGGACAGAAATCGAGATTTCTCAATAAACTCTTCGCTCATCTCAACAAATAGTCCAGAAACTTTGTTATGAAACTTTGGAACGGGAAAATGGATGGGTATTTGTTAAAGAGTCTATATTATAAAGAGACGAAA…
AAEL012733-PA [Aedes aegypti]	EAT35080.1	GCTCATATGGCCATGGAGGCCAGTGAATTCCACCCAAGCAGTGGTATCAACGCAGAGTGGCCATTATGACCGGGGTATCCTGATGGAACACATCCACAAGCGAAAGGCCGAGAAGGCTCGCAGCAAGATGCTGAGCGATCAGGCCGAAGCCAAGCGTAACAAGGTTCGCGAGGCCCGCAGACGTCGTGAAGAGCGTATCGCCAACAAGAAGCAGGAACTGCTCCAGACCATTGCCAAGGAGGAGGAAACCGCACAACAGGTTGCGGCCACCGGCAAGAAGTAAGCGGCTGATGGAGGAGGACACTTTCTACTGGAAGAGAGGGTGAACATTTGTGTGAATTTAAGTGAAGATCGTATTTTTAAGAAAGTTCAAACGCGATACAAAATATTCAATAACCC…
cytochrome oxidase subunit I [Aedes aegypti]	ABD62317.1	CAGATTTTCCTGATAGCTACTTAACTTGAAATATTATTTCTTCTTTAGGAAGAACAATTTCACTATTTGCCGTTATTTTCTTTTTATTTATTATTTGAGAAAGTATAATTACTCAACGAGCACCTTTCTTTCCCTATACAATTATCTTCATCTATTGAATGATATCATACACTTCCTCCTGCAGAACATACTTATTCAGAATTACCACTACTTTCTTCTAAAAAAAAAAAAAAAAAAAAAAAAAAAA
Aedes aegypti acetylcholinesterase (Ace1) gene, complete cds	EF222221.1	GATTACGCTCATATGGCCATGGAGGCCAGTGAATTCCACCCAAGCAGTGGTATCAACGCAGAGTGGCCATTATGGCCGGGGGGGGGGACGGACCTGGTGTAGTGGTTAAAACACACGCCTCTCACGCCGAGGACCTGGGATCGAATCCCATCCCCGAAATAGTCACTAAAAATTTCGGTGACGACTTCCTTCGGAAGGGAAGTAAAGCCGTTGGTCCCGAAATGAACTAGCCCAGGGCTAAAAATCTCGTTAATAAAGATAGAAAAAAAAAAAAAAAAAAAAAAAAAAA
uncharacterized protein LOC5580174 [Aedes aegypti]	XP_001655579.2	GGCCATGGAGGCCAGTGAATTCCACCCAAGCAGTGGTATCAACGCAGAGTGGCCATTATGGCCGGGGGAGTGCGTGATCCGAATGATAAAGATAACCGGAAAGGTTTCTTTAGCAGTGGAAGTGGGGCTGTTGAATACTCATTAGGATTACTGTTACTTGTAATTAACGTCATTTGTTTTGTTTAAGAGAATTTGTGATATAAACAGATCGATGTTATCCTAGGTGATAATCAAATACATTACTCAACAAAAAAAAAAAAAAAAAAAAAAAAAAAAA
PREDICTED: Aedes aegypti cytochrome c1, heme protein, mitochondrial (LOC5575492), mRNA	XM_001661963.2	CATATGGCCATGGAGGCCAGTGAATTCCACCCAAGCAGTGGTATCAACGCAGAGTGGCCATTATGGCCGGGACCGGAATTCTATGTAGCCACCTCGATGAGGAGAGAAGGAACGCAAATAAAGCAACGTGTTGTTAGAAAAAAAAAAAAAAAAAAAAAAAAAAAA
glutamate [NMDA] receptor subunit 1 [Aedes aegypti]	XP_021705513.1	TGGCCATGGAGGCCAGTGAATTCCACCCAAGCAGTGGTATCAACGCAGAGTGGCCATTATGGCCGGGACCTTGAGAGCATCTCTAGCAATGCAACGACAGTACAATGTAGGATTAAATTCGGTTTCCAAATCCATCAGTCAGGCAGTAGACAAAAATCGAAATCCAAAACTCAATCCCTTATCGAGAGCTCCAGAAAGAGCATGGCCTGGAGATCACGAAATTGCGCGCAATCGTAGAAATAATGATCAAACATACAAACCACCTCCTAGATACATGCCCACATATGCTACAGATGTATCACATTTAGTGGTATAAATAAAATAATTAACGAATACTATATTACTAAACATATTAATGTATTTTACCTCCTTAAATATATAAATGTTAATACTGTGTTT…
AAEL005170-PA [Aedes aegypti]	EAT43396.1	GCTCATATGGCCATGGAGGCCAGTGAATTCCACCCAAGCAGTGGTATCAACGCAGAGTGGCCATTATGGCCGGGGGGTCACAAATTTCTGCGAAGATCCAAAACAGATCGCAATGGCCAACGTGAACCTGGCTTCGGTGGTGCTCCGCAATGCCCTGCGGCAAAAGATGGGCGTTCGCTTTTCGCACGATATGATTGCCCAGAAGATTGGCAAGCGGGAAGTCGTCGGCCACGGCTGGAACGGATTGCCGGTTTATGCCGATCGGGTTGACTACCCGATGCCGGCCATCCGCTTCAAGGAGGTGACCCCTGACATTCAGGCCCTGCGCGAGAAGGAGAAGGGAGACTGGAAGAAGCTGTCCATCCAGGAGAAGAAAGCCCTGTACCGTGCTTCGTTCTG…
60S ribosomal protein L9 [Aedes aegypti]	XP_001652827.1	GCTCATATGGCCATGGAGGCCAGTGAATTCCACCCAAGCAGTGGTATCAACGCAGAGTGGCCATTATGGCCGGGAGGGTAACGACATCGAGGCCGTTTCCCTGTCCGCCGCGCTCATCCAGCAGTCGACCACCGTCCGAAACAAGGATATCCGTAAGTTCTTGGACGGTCTGTACGTGTCGGAGAAGACCACTGTGGTGCAGGATGAGGAATAAGGAGATGCGCGTAAATAATGTTTTTCTTGTAATAAGGATATGGAAGAGCAGGAGTGGAAGAAAATGAAGGTCCGAAAGATCAAAAAAAAAAAAAAAAAAAAAAAA
uncharacterized protein LOC5567953 [Aedes aegypti]	XP_001657771.2	ACGCTCATATGGCCATGGAGGCCAGTGAATTCCACCCAAGCAGTGGTATCAACGCAGAGTGGCCATTATGGCCGGGGGCAGTATTGCTGTTAATTCGAACAACTAGATTCGAAATGGAGTGCTTACTATACGTCTATCTTCTAGGAATATTGTTTTCCTTGTCGATGGCCCTCGAAGTTTCTCACTTCTATATTTGCTCAACTGATTACGTAGCAAGGGAACGTAATTTCCTCTGCCACACAGCCAATTTTAAGTTGGTATCGTTGCCACCCAAAGGGGATGAATTTTTCGACTGCTACTTCCAAACAAGTGAATGGATGGACCGAGGCAGCAAAGAGTTGAAAACGAATAAATTCGTCAGCGACATGAAGAAGTATGGCTTCGATAAACGTAAGGCCA…
uncharacterized protein LOC5567953 [Aedes aegypti]	XP_001657771.2	CATATGGCCATGGAGGCCAGTGAATTCCACCCAAGCAGTGGTATCAACGCAGAGTGGCCATTATGGCCGGGGGCAGTATTGCTGTTAATTCGAACAACTAGATTCGAAATGGAGTGCTTACTATACGTCTATCTTCTAGGAATATTGTTTTCCTTGTCGATGGCCCTCGAAGTTTCTCACTTCTATATTTGCTCAACTGATTACGTAGCAAGGGAACGTAATTTCCTCTGCCACACAGCCAATTTTAAGTTGGTATCGTTGCCACCCAAAGGGGATGAATTTTTCGACTGCTACTTCCAAACAAGTGAATGGATGGACCGAGGCAGCAAAGAGTTGAAAACGAATAAATTCGTCAGCGACATGAAGAAGTATGGCTTCGATAAACGTAAGGCCATTGAG…
cytochrome b-c1 complex subunit 7 [Aedes aegypti]	XP_001652964.1	GCTCATATGGCCATGGAGGCCAGTGAATTCCACCCAAGCAGTGGTATCAACGCAGAGTGGCCATTATGGCCGGGGGTAGAACTTTCCTTCACCAAAGTGTGTAGAAGTTGTATCGTTTCCTTCTGTGAAATAATCCGGATTTTCCGCATTCAAAATGTCCTACGTTGCCAGAAAGGGGCCGCAAGTCGTTTCGGCTCTTGGTCGATGGGCTTACAATCTGTCCGGATTCAACCAGTACGGTCTGCACCGTGACGATTGCCTGTACGAGGACGACGACGTCAAGGAAGCGATCCGCCGTCTGCCGGAGAAGCTGAAGGATGAGCGCAACTATCGCATCACCCGGGCGTTGCACCTCTCGATGACCAAGACTATCCTGCCGAAGGAACAGTGGACCAAGTA…
PREDICTED: Aedes aegypti 40S ribosomal protein S24 (LOC5565624), mRNA	XM_001649929.2	GTGAATTCCACCCAAGCAGTGGTATCAACGCAGAGTGGCCATTATGGCCGGGGCAAGCAGCGCAAGGAACGCAAGAACCGTATGAAGAAGGTGCGCGGTACCAAGAAGGCCAAGGTCGGACAGGCCGTCAAGAAGTAAGCGCAGTAATTATGTGCTTTTGTGGGGCCCTGGTTCCGAGTTTTTCGTTACGGTGGGAGCTGATAATTCCATCGCAGGAAATGAAAATATAACTTTATGGTTTAAATTAAGTACCTAAAAAAAAAAAAAAAAAAAAAAAAAAAAAA
60S ribosomal protein L9 [Aedes aegypti]	XP_001652827.1	TCATATGGCCATGGAGGCCAGTGAATTCCACCCAAGCAGTGGTATCAACGCAGAGTGGCCATTATGGCCGGGAGGGTAACGACATCGAGGCCGTTTCCCTGTCCGCCGCGCTCATCCAGCAGTCGACCACCGTCCGAAACAAGGATATCCGTAAGTTCTTGGACGGTCTGTACGTGTCGGAGAAGACCACTGTGGTGCAGGATGAGGAATAAGGAGATGCGCGTAAATAATGTTTTTCTTGTAATAAGGATATGGAAGAGCAGGAGTGGAAGAAAATGAAGGTCCGAAAGATCAAAAAAAAAAAAAAAAAAAAAAAAA
AAEL017516-PC [Aedes aegypti]	EJY57648.1	TCATATGGCCATGGAGGCCAGTGAATTCCACCCAAGCAGTGGTATCAACGCAGAGTGGCCATTATGGCCGGGGAGGAAGTCGGTGCCGACCCGTAGCCGCATGGACGCGTACAACATCATCAAGTACCCGCTGACGACGGAAGCCGCGATGAAGAAGATCGAGGACAACAACACCCTGGTGTTCCTGATCCACCTGCGCGCCAACAAGAACCACGTCAAGGCGGCCGTCAAGAAGCTGTACGACATCAAGGTCTCCAAGATCAACACCCTGGTGCGGCCGGACGGCAAGAAGAAGGCGTACGTGCGGCTAGCCCGCGACTACGATGCGCTCGACATTGCCAACAAGATCGGTATCATCTAAGCCAGTCGATCGATCGATTCCCACACATACCGCGACCG…
probable splicing factor 3B subunit 5 [Aedes aegypti]	XP_001657963.1	TCATATGGCCATGGAGGCCAGTGAATTCCACCCAAGCAGTGGTATCAACGCAGAGTGGCCATTATGGCCGGGGACACGCCGACACCAACAAATACGAGTGGCTTACGAACCAGCACCGGGACTCGCTTGCCAGCTACCTTGGCCATTACGATATGCTGAGCTACTTTGCCGTGGCGGAGAACGAATCCAAAGCTCGGATCCGGTTCAACATCATGGAAAAGATGCTGCAACCGTGCGGGCCACCGCCGGAGAAACCGGAGGACTAATCTTAAGGGTAATACAGATTTGGAAAATATATTCTATCTAAAAAAAAAAAAAAAAAAAAAAAAAAAAA
Aedes aegypti ASAP ID: 42807 cytosolic large ribosomal subunit L41 mRNA sequence	AY431969.1	TGGTCATGGAGGCCAGTGAATTCCACCCAAGCAGTGGTATCAACGCAGAGTGGCCATTATGGCCGGGGCTCTTTCATTCAACGTGTGTCCAGTGGTGAAGACGTTCTTTTCGTCTCTTCACTACCCAACCCTAAAATGAGAGCTAAGTGGCGTAAGAAGCGTATGCGAAGGCTGAAGCGTAAGCGCAGGAAGATGCGTGCGAGGTCCAAGTAAATCACTGGATTCCAAGCGTCTATCCCTCGGTATTAAACTAAGGATAAGGACCCGTACATGAATACAAAAAGCGCCCACCTTTGCCTTTGGTTGAAGACGCGTGGAGTCGACTGCCACCCGGAGGAATTGGAGTCCTCTTCCGCTGGTGTGGCACCTCTTTTGGAAGCCGGTTCCTGCCGTTTGCAT…
PREDICTED: Aedes aegypti ADP,ATP carrier protein 2 (LOC5574054), mRNA	XM_021857589.1	CATGGAGGCCAGTGAATTCCACCCAAGCAGTGGTATCAACGCAGAGTGGCCATTATGGCCGGGTGTATTGTAATGTATATTGTCTCCTCTTAAGCGATTCGACAGTTGTGTTCACGAAACAACCCGTCGCAAAAGTTGCGTTTTTTTCGCGTTAATGTACAAAACAAAATCTAAGATCTAAAGCGATGCAGCGAAAGATAAAAACCAAAAACAAGTACGAAGTGAAGTGCTAAGTGTAGCAAAATCAGGTATCTGAGAAAAAAAGACGATTCGAATAAAAACAACTATAAAAGTAGAAAAAAAAAAAAAAAAAAAAAAAAAA
probable splicing factor 3B subunit 5 [Aedes aegypti]	XP_001657963.1	TCATATGGCCATGGAGGCCAGTGAATTCCACCCAAGCAGTGGTATCAACGCAGAGTGGCCATTATGGCCGGGGACACGCCGACACCAACAAATACGAGTGGCTTACGAACCAGCACCGGGACTCGCTTGCCAGCTACCTTGGCCATTACGATATGCTGAGCTACTTTGCCGTGGCGGAGAACGAATCCAAAGCTCGGATCCGGTTCAACATCATGGAAAAGATGCTGCAACCGTGCGGGCCACCGCCGGAGAAACCGGAGGACTAATCTTAAGGGTAATACAGATTTGGAAAATATATTCTATCTAAAAAAAAAAAAAAAAAAAAAAAAAAAAA
60S ribosomal protein L27 [Aedes aegypti]	XP_001661768.1	TACGCTCATATGGCCATGGAGGCCAGTGAATTCCACCCAAGCAGTGGTATCAACGCAGAGTGGCCATTATGGCGGGGATGGAACCTCCGATAAGCAGTTCGGACATGCTCTCGTTGCCGGCATCGATCGCTACCCCCGGCGAGTGACGCGTCGCATGAACAAGACCCGCCTGCACAAGCGCTCCAAGATAAAGCCGTTCATCAAGATGCTGAACTACAACCACCTGATGCCCACTCGGTACAGCGTTCCGGACGTCAGCCTGGACACGAAATATTCCGCCAAGGACCTGAAGGATCCAGTCAAGCGCAAGAAGGCCCGCTTCCAGGTCCGCGTCAAGTTCGAGGAACGTCACAAGTCCGGCAAGAACAAGTGGTTCTTCCAGAAGCTGCGATTCTAAGG…
uncharacterized protein LOC5580174 [Aedes aegypti]	XP_001655579.2	GCTCATATGGCCATGGAGGCCAGTGAATTCCACCCAAGCAGTGGTATCAACGCAGAGTGGCCATTATGGCCGGGGGAGTGCGTGATCCGAATGATAAAGATAACCGGAAAGGTTTCTTTAGCAGTGGAAGTGGGGCTGTTGAATACTCATTAGGATTACTGTTACTTGTAATTAACGTCATTTGTTTTGTTTAAGAGAATTTGTGATATAAACAGATCGATGTTATCCTAGGTGATAATCAAATACATTACTCAACAAAAAAAAAAAAAAAAAAAAAAAAAAAA
uncharacterized protein LOC110676020 isoform X1 [Aedes aegypti]	XP_021698053.1	CCATGGAGGCCAGTGAATTCCACCCAAGCAGTGGTATCAACGCAGAGTGGCCATTATGGCCGGGGACTACGACGTGTGGAACCACTGGTTGCAGCGCAGCATGAGCCACGCCGAGCTGTTTTCCGTGGCCATGGTGGTGATGTCGCTTCCCACCAACAACATCTGCCTGGAACGATCGTACGCAGCGCTAGTGCTAGCCGATCGAAGTGACGGCCTGTCGGAGCAAACGTTGGACGAACTTCTGCTGATCCGGCTGAACCGCAGTCTATTCGAGAAGGCCGTGCTAACCATGTACGACTGGAAGAAGGTGACGCGGCTGCAGGAATGATAGGACTAAACGTAAGTAAGTGATGTACGTCTAATACGCAGAGATAGATATATATGATAGGTCATGACCTA…
AAEL002504-PB [Aedes aegypti]	EJY57423.1	TTACGCTCATATGGCCATGGAGGCCAGTGAATTCCACCCAAGCAGTGGTATCAACGCAGAGTGGCCATTATGGCCGGGCACGTCCCCACCCTGGCTGTCCTGAAGCCCGGAGTCGTCACCGTGTACGAGCAGGACGGTGCCACCAAGAAGATCTTCGTTTCCAGCGGCACCATCACCGTCAACGAGGATTCCTCCGTTCAGGTGCTGGCCGAAGAAGCTCACCCCGTTGAGGATCTGGACTCCGGTGCGTGCCGCGAGATTCTGTCCAGCGCCCAGAGCCGGCTGTCCTCCGCCTCTACTGATAAGGAACGTGCCGAAGCCGGAATCGCAGTGGAGGTTGCCGAGGCCCTGGTGAAGGCCGCCGAATAAGCGCGATCGCGGTGAATACTGCCATCTCAG…
ATP synthase F0 subunit 6 [Aedes aegypti]	YP_009389264.1	GCTCATATGGCCATGGAGGCCAGTGAATTCCACCCAAGCAGTGGTATCAACGCAGAGTGGCCATTATGGCCGGGCACACACAACATATATTTGCTCATTTAGTTCCTCAAGGAACTCCTCCTGTTTTAATACCTTTTATAGTATGCATTGAAACTATTAGTAATGTAATCCGACCAGGAACTTTAGCAGTACGATTGACTGCTAATATAATTGCAGGACATTTACTAATAACTTTATTAGGAAATACCGGCCCTATATCAACATCTTATATCATTCTTTCATTAATTTTAATTACTCAAATTGCTCTTTTAGTTCTTGAATCTGCTGTTGCTATTATTCAATCTTATGTTTTTGCAGTATTAAGAACTCTTTATTCTAGTGAAGTAAATTAATTTAAAA…
probable salivary secreted peptide [Aedes aegypti]	XP_001650838.1	TACGCTCATATGGCCATGGAGGCCAGTGAATTCCACCCAAGCAGTGGTATCAACGCAGAGTGGCCATTATGGCCGGGGATATCAGTTCCGAGTTTGTCACAGCAGCGACAGAAAGTGAAAAGTGTGATTGTAAAGTGCCAATATCTCTACAATTGGAAAAATGAAGACCGTCGTGTTTGCCCTCATTCTGGTTTCTTTCGGAGCTTTGGTTATCAGCCAGAGTCACAACTACTTCTGGGGCTACAAGGGACCGTATGATGTCCTGTTGAACCGCGCCTTTGCCATCAAGTCCTCCTCCATCCTGCAAGTGAAGACCATGGACCTGTACTATCCACTGAAGGGTCAATTGGGTCGTAACATTTCGGCCATCAACATCACCGACCAGTTCATCAATGGCAA…
protein tumorous imaginal discs, mitochondrial isoform X2 [Aedes aegypti]	XP_001661333.1	TGGCCATGGAGGCCAGTGAATTCCACCCAAGCAGTGGTATCAACGCAGAGTGGCCATTATGGCCGGGGGCGGTACGATACGAGTGCAGGGCGTGTACGAAGATCAAACCATCCAGGTGGTACCGGGTACATCATCCCACACCCGAGTCTGCCTCCGCGGCAAGGGGCTCAAACGGGTCAACAGCTACGGAACCGGTGACCACTATGTGCACCTGAAGATCCAGATTCCGACCAAGCTGAACAACAAGCAGAAAGCGCTGATACAGGCCTACGCGGAGCTGGAAGAAGACACCCCCGGACAGATCATGGGCGTTACAAACAAAACTGATGGTGGCAAGGTGTGCTACGCTGAACCGCAGGACCTGACGGACATCGTGCAAGAAGCCATCAAGGAGCGCAA…
Single read from an extremity of a cDNA clone made from Aedes aegypti total adult females. 5-prime end of clone KW0AAB1YE12AAM1 from strain Liverpool of Aedes aegypti (yellow fever mosquito)	CR937802.1	TACGCTCATATGGCCATGGAGGCCAGTGAATTCCACCCAAGCAGTGGTATCAACGCAGAGTGGCCATTATGGCCGGGGGCAGTTCAGTCCAAGATCTCGATCCGATTGGATATTAGTGCAAAGTTAACGGTCAAATTTCAAATAAGTGATCAATATGGGTAAAGGAAAAGGCGGTGGTGGTGGAGGTGGATCCGGAGCAAACGCCGGTGGCAACCAAAAAGGTGGTGCAGGCAAATCGAAAGGTGGAAATGAAAATAAAGGTGCTGCTGGAGGTAAGGGCGCAGCCAAAGGAGGACAAAAGGGTGGCAATAAAAAATAGCAGTGGCGACCTGGTGAGCTTCAACCCGTTCCCGGGACAACATCCGCAACCGACGGCCTTTCGGAAGGGATAATGTGGAC…
60S ribosomal protein L37a [Aedes aegypti]	XP_001663436.1	TACGCTCATATGGCCATGGAGGCCAGTGAATTCCACCCAAGCAGTGGTATCAACGCAGAGTGGCCATTATGGCCGGGGAAAGGATGCTATGAAGCGTTCCTGCGTCGGAATCTGGTCCTGCAAGCGATGCAAGCGCGTCGTCGCTGACGGTGCCTGGGTGTACTCGACCACTGCTGCGGCCTCGGTCCGTTCCGCTGTTCGTCGTCTGCGCGAAATGTAAAAAGAAAGGCTGTATTCCATCGAATGATTTACCTAATACCAATAAGTGAATGAAACGTTACTTTAAATCATCGTCATACATCGGCACTCGTACAAAAAAAAGCTGCTGGATTGTGCCCCCTAGAGCAACCAGGAATCCGTGTATGCAAAAAAGGGAAAGGATGAGAAAAGTGTGTGGAA…
PREDICTED: Aedes aegypti uncharacterized LOC5571070 (LOC5571070), mRNA	XM_001659460.2	TACGCTCATATGGCCATGGAGGCCAGTGAATTCCACCCAAGCAGTGGTATCAACGCAGAGTGGCCATTATGGCCGGGAAGCAAAAACAAAGTTATTTAAATATTCAAAATTGATTTCAAAAAAAAAAAAAAAAAAAAAAAAAA
LOW QUALITY PROTEIN: NADH dehydrogenase [ubiquinone] 1 alpha subcomplex subunit 1 [Aedes aegypti]	XP_001660989.2	TACGCTCATATGGCCATGGAGGCCAGTGAATTCCACCCAAGCAGTGGTATCAACGCAGAGTGGCCATTATGGCCGGGAGAGATGGGAGCGTATCATGTATGTCCGGGATATGAGACTCACTGGCAATCCCTACAATTCTAACGGATTGGAGTCTATTCCAGATAAGTAAACCAATATTCAGAAATGTAGATAAAACGGAATCTTCTAAGAAAAAAAAAAAAAAAAAAAAAAAAAAA
AAEL017516-PC [Aedes aegypti]	EJY57648.1	TACGCTCATATGGCCATGGAGGCCAGTGAATTCCACCCAAGCAGTGGTATCAACGCAGAGTGGCCATTATGGCCGGGGAGGAAGTCGGTGCCGACCCGTAGCCGCATGGACGCGTACAACATCATCAAGTACCCGCTGACGACGGAAGCCGCGATGAAGAAGATCGAGGACAACAACACCCTGGTGTTCCTGATCCACCTGCGCGCCAACAAGAACCACGTCAAGGCGGCCGTCAAGAAGCTGTACGACATCAAGGTCTCCAAGATCAACACCCTGGTGCGGCCGGACGGCAAGAAGAAGGCGTACGTGCGGCTAGCCCGCGACTACGATGCGCTCGACATTGCCAACAAGATCGGTATCATCTAAGCCAGTCGATCGATCGATTCCCACACATACCGC…
PREDICTED: Aedes aegypti 60S ribosomal protein L14 (LOC5574844), mRNA	XM_021840567.1	TACGCTCATATGGCCATGGAGGCCAGTGAATTCCACCCAAGCAGTGGTATCAACGCAGAGTGGCCATTATGGCCGGGGGGGTGTTTTACTATTACGTGCGGATGTGTGTACTGAAGAAATGGGAGAATATACATAATTGCTAAAAAGTAAAAAAAAAAAAAAAAAAAAAAAAAAAAA
cytochrome c oxidase subunit 6B1 [Aedes aegypti]	XP_021697944.1	GCTCATATGGCCATGGAGGCCAGTGAATTCCACCCAAGCAGTGGTATCAACGCAGAGTGGCCATTATGCCCGGGGAGTCGTAAGAGCAGTGTGTGTCAAGTGCGTGCAAAAATTTTCCTACCGTTCCCGAATCAGCTCCCAACTTAGAATCGCTGTACGAAATGGCCCCAGCAGCATCTGCCGGCACACTGCTCCTGAAGGCGGCTCCCTTCGATCCGCGCTTCCCGAATACGAACCAAACTAAGTACTGCTATCAGAGCTATCTGGACTTTCACCGCTGCGAGAAGGTGAAAGGAAAGGGCGACAAGGTATGCCAATACTTTAAGCACGTGTACGGCGATCTGTGCCCGAATGCGTGGATCGAGAAGTGGGACAACCAACGCGGGGAGGGAACTTTCG…
Single read from an extremity of a cDNA clone made from Aedes aegypti total adult females. 5-prime end of clone KW0AAB1YE12AAM1 from strain Liverpool of Aedes aegypti (yellow fever mosquito)	CR937802.1	CGCTCATATGGCCATGGAGGCCAGTGAATTCCACCCAAGCAGTGGTATCAACGCAGAGTGGCCATTATGGCCGGGGGCAGTTCAGTCCAAGATCTCGATCCGATTGGATATTAGTGCAAAGTTAACGGTCAAATTTCAAATAAGTGATCAATATGGGTAAAGGAAAAGGCGGTGGTGGTGGAGGTGGATCCGGAGCAAACGCCGGTGGCAACCAAAAAGGTGGTGCAGGCAAATCGAAAGGTGGAAATGAAAATAAAGGTGCTGCTGGAGGTAAGGGCGCAGCCAAAGGAGGACAAAAGGGTGGCAATAAAAAATAGCAGTGGCGACCTGGTGAGCTTCAACCCGTTCCCGGGACAACATCCGCAACCGACGGCCTTTCGGAAGGGATAATGTGGACTG…
PREDICTED: Aedes aegypti uncharacterized LOC5569237 (LOC5569237), transcript variant X2, ncRNA	XR_002503242.1	GCTCATATGGCCATGGAGGCCAGTGAATTCCACCCAAGCAGTGGTATCAACGCAGAGTGGCCATTATGGCCGGGCCCGGATTGCCGCAAGTCCGTGTCTCGCTTGGCGAGAAGGTCTGCCACGGCATTGCCATCTTCTGTGGCCTGTTGGCCTACCCAACCTGGGTGGTGGCCCATATGCGCGAATACCGACAGGGCGGAGCTAAGTAAACTGTTTACATCCCCCTTCGTTAAGGATTTAGTTGCTAATATTCGGCAGTGGAAGTGGAACAGAGGAGGTCATCATCCGTGTGTTGAAAATAACGTAAGATCCGCAAGGTGCATCCGTTTATTTGTAAGTTCCAAAGTTGTATCATGAAAGTACTAAAGCGATGGAGGAATAAAATGACCGGAAAGTAGA…
60S ribosomal protein L24 [Aedes aegypti]	XP_001659139.1	TACGCTCATATGGCCATGGAGGCCAGTGAATTCCACCCAAGCAGTGGTATCAACGCAGAGTGGCCATTATGGCCAAGCGTAACATGAAGCCGGAGGTTCGCAAAGCCCAGCGTGATCAGGCCATCAAGGTCGCCAAGGAAGCCAAGAAGGCCAAGCAGGCCGAGAAGAAGGTGACCAAGGCCCCAGCCTCGAAGCAGCAGAAGACCAAGGCCGCCAAGGTGTCCCAGAAGGCGGCCCCACGTGTCGGAGGAAAGCGATAAGCCTCCAGGTGGTGTGGCTCTCGTGAGAACTGTGCGCGTGTGAATTTACTTGCTAAAGTCGGAATAATTTAAAAAGAATAAATAACAGAAATGTAAACAAAAAAAAAAAAAAAAAAAAAAAAAAAA
False positives
Identified putative interactor	NCBI accession	Sequence of Clone
Antirrhinum hispanicum mRNA for S1-RNase (S1 gene), haplotype S1S4	HE805271.1	TTACGCTCATATGGCCATGGAGGCCAGTGAATTCCACCCAAGCAGTGGTATCAACGCAGAGTGGCCATTATGGCCGGGGTCTGTAAAAAAAAAAAAAAAAAAAAAAAAA
Antirrhinum hispanicum mRNA for S1-RNase (S1 gene), haplotype S1S4	HE805271.1	GCTCATATGGCCTGGAGGCCAGTGAATTCCACCCAAGCAGTGGTATCAACGCAGAGTGGCCATTATGGCCGGGGAAAGTTAAAAAAAAAAAAAAAAAAAAAAAAAAAAA
Antirrhinum hispanicum mRNA for S1-RNase (S1 gene), haplotype S1S4	HE805271.1	TACGCTCATATGGCCATGGAGGCCAGTGAATTCCACCCAAGCAGTGGTATCAACGCAGAGTGGCCATTATGGCCGGGGAAAGTTAAAAAAAAAAAAAAAAAAAAAAAAAAAAAA
Antirrhinum hispanicum mRNA for S1-RNase (S1 gene), haplotype S1S4	HE805271.1	CATATGGCCATGGAGGCCAGTGAATTCCACCCAAGCAGTGGTATCAACGCAGAGTGGCCATTATGGCCGGGCACGAAAAAAAAAAAAAAAAAAAAAAAAA
Antirrhinum hispanicum mRNA for S1-RNase (S1 gene), haplotype S1S4	HE805271.1	CATATGGCCATGGAGGCCAGTGAATTCCACCCAAGCAGTGGTATCAACGCAGAGTGGCCATTATGGCCGGGGAATGGAAAAAAAAAAAAAAAAAAAAAAAAAA
Antirrhinum hispanicum mRNA for S1-RNase (S1 gene), haplotype S1S4	HE805271.1	ACGCTCATATGGCCATGGAGGCCAGTGAATTCCACCCAAGCAGTGGTATCAACGCAGAGTGGCCATTATGGCCGGGGTGAAAAAAAAAAAAAAAAAAAAAAAAAAAAA
Antirrhinum hispanicum mRNA for S1-RNase (S1 gene), haplotype S1S4	HE805271.1	GCTCATATGGCCATGGAGGCCAGTGAATTCCACCCAAGCAGTGGTATCAACGCAGAGTGGCCATTATGGCCGGGG
Homo sapiens mRNA; cDNA DKFZp686C06106 (from clone DKFZp686C06106)	BX640903.1	GCTCATATGGCCATGGAGGCCAGTGAATTCCACCCAAGCAGTGGTATCAACGCAGAGTGGCCATTATGGCCGGGGGAAAAAAAAAAAAAAAAAAAAAAA
Homo sapiens mRNA; cDNA DKFZp686C06106 (from clone DKFZp686C06106)	BX640903.1	TGGCCTGGAGGCCAGTGAATTCCACCCAAGCAGTGGTATCAACGCAGAGTGGCCATTATGGCGGGGGAAAAAAAAAAAAAAAAAAAAAAAAAAA
Homo sapiens mRNA; cDNA DKFZp686C06106 (from clone DKFZp686C06106)	BX640903.1	TCATATGGCCATGGAGGCCAGTGAATTCCACCCAAGCAGTGGTATCAACGCAGAGTGGCCATTATGGCCGGGGGTAAAAAAAAAAAA
Homo sapiens mRNA; cDNA DKFZp686C06106 (from clone DKFZp686C06106)	BX640903.1	ATTACGCTCATATGGCCATGGAGGCCAGTGAATTCCACCCAAGCAGTGGTATCAACGCAGAGTGGCCATTATGGCCGGGGGTTGTAAAAAAAAAAAAAAAAAAAAAAAA
Homo sapiens mRNA; cDNA DKFZp686H1748 (from clone DKFZp686H1748)	BX649125.1	GCTCATATGGCCATGGAGGCCAGTGAATTCCACCCAAGCAGTGGTATCAACGCAGAGTGGCCATTATGGCCGGGATATATTCCAAAAAAAAAAAAAAAAAAAAAAAAAAA
Homo sapiens mRNA; cDNA DKFZp686H1748 (from clone DKFZp686H1748)	BX649125.1	CGCTCATATGGCCATGGAGGCCAGTGAATTCCACCCAAGCAGTGGTATCAACGCAGAGTGGCCATTATGGCCGGGCATGAAAAAAAAAAAAAAAAAAAAAAAAAAA
Homo sapiens mRNA; cDNA DKFZp686H1748 (from clone DKFZp686H1748)	BX649125.1	GCTCATATGGCATGGAGGCCAGTGATTCCACCCAAGCAGTGGTATCAACGCAGAGTGGCCATTATGGCCGGGCATGAAAAAAAAAAAAAAAAAAAAAAAAAAAAA
Homo sapiens mRNA; cDNA DKFZp686H1748 (from clone DKFZp686H1748)	BX649125.1	GCTCATATGGCCATGGAGGCCAGTGAATTCCACCCAAGCAGTGGTATCAACGCAGAGTGGCCATTATGGCCGGGAATGAAAAAAAAAAAAAAAAAAAAAAAAA
Homo sapiens mRNA; cDNA DKFZp686H1748 (from clone DKFZp686H1748)	BX649125.1	GCTCATATGGCCATGGAGGCCAGTGAATTCCACCCAAGCAGTGGTATCAACGCAGAGTGGCCATTATGGCCGGGAATGAAAAAAAAAAAAAAAAAAAAAAAAA
Homo sapiens mRNA; cDNA DKFZp686L193 (from clone DKFZp686L193)	BX648778.1	TCATATGGCCATGGAGGCCAGTGAATTCCACCCAAGCAGTGGTATCAACGCAGAGTGGCATTATGGCCGGGTTCCAACTAAAAAAAAAAAAAAAAAAAAAAAAAAAAAAAAAAAAAAAAAAAAAAAAAAAAAA
Homo sapiens mRNA; cDNA DKFZp686P14102 (from clone DKFZp686P14102)	BX647891.1	TCATATGGCCATGGAGGCCAGTGAATTCCACCCAAGCAGTGGTATCAACGCAGAGTGGCCATTATGCCGGGAAAAAAAAAAAAAAAAAAAAAAAAAA
Homo sapiens mRNA; cDNA DKFZp686P14102 (from clone DKFZp686P14102)	BX647891.1	TCATATGGCCATGGAGGCCAGTGAATTCCACCCAAGCAGTGGTATCAACGCAGAGTGGCCATTATGCCGGGAAAAAAAAAAAAAAAAAAAAAAAAA
Homo sapiens mRNA; cDNA DKFZp686P14102 (from clone DKFZp686P14102)	BX647891.1	GCTCATATGGCCATGGAGGCCAGTGAATTCCACCCAAGCAGTGGTATCAACGCAGAGTGGCCATTATGCCGGGAAAAAAAAAAAAAAAAAAAAAAAAAA
Nidula niveotomentosa partial mRNA for putative ATP synthase (atps gene)	AM497816.1	TACGCTCATATGGCCATGGAGGCCAGTGAATTCCACCCAAGCAGTGGTATCAACGCAGAGTGGCCATTATGGCCGGGGACCGAAAAAAAAAAAAAAAAAAAAAAAAAAA
Patinopecten yessoensis Scmlp mRNA for myosin like protein, complete cds	AB077039.1	TTACGCTCATATGGCCATGGAGGCCAGTGAATTCCACCCAAGCAGTGGTATCAACGCAGAGTGGCCATTATGGCCGGGAATAAATTAAAAAAAAAAAAAAAAAAAAAAAAA
Patinopecten yessoensis Scmlp mRNA for myosin like protein, complete cds	AB077039.1	GCTCATATGGCCATGGAGGCCAGTGAATTCCACCCAAGCAGTGGTATCAACGCAGAGTGGCCATTATGGCCGGGAAAAAAAAAAAAAAAAAAAAAAAAA
Patinopecten yessoensis Scmlp mRNA for myosin like protein, complete cds	AB077039.1	CGCTCATATGGCCATGGAGGCCAGTGAATTCCACCCAAGCAGTGGTATCAACGCAGAGTGGCCATTATGGCCGGGAAAAAAAAAAAAAAAAAAAAAAAAAAAA
Patinopecten yessoensis Scmlp mRNA for myosin like protein, complete cds	AB077039.1	GGCCTGGAGGCCAGTGATTCCACCCAAGCAGTGGTATCAACGCAGAGTGGCCATTATGGCCGGGAAAAAAAAAAAAAAAAAAAAAAAAA
Patinopecten yessoensis Scmlp mRNA for myosin like protein, complete cds	AB077039.1	TACGCTCATATGGCCATGGAGGCCAGTGAATTCCACCCAAGCAGTGGTATCAACGCAGAGTGGCCATTATGGCCGGGAAAAAAAAAAAAAAAAAAAAAAAAAAAA
Pongo abelii interferon gamma inducible protein 16 (IFI16), mRNA	NM_001131692.1	GCTCATATGGCCATGGAGGCCAGTGAATTCCACCCAAGCAGTGGTATCAACGCAGAGTGGCCATTATGGCCGGGAAAAAAAAAAAAAAAAAAAAAAAAAAAAAA
Pongo abelii interferon gamma inducible protein 16 (IFI16), mRNA	NM_001131692.1	CATATGGCCATGGAGGCCAGTGAATTCCACCCAAGCAGTGGTATCAACGCAGAGTGGCCATTATGGCCGGGCCGGAAAAAAAAAAAAAAAAAAAAAAAAAAA
Pongo abelii interferon gamma inducible protein 16 (IFI16), mRNA	NM_001131692.1	TCATATGGCCATGGAGGCCAGTGAATTCCACCCAAGCAGTGGTATCAACGCAGAGTGGCCATTATGGCCGGGGAAAAAAAAAAAAAAAAAAAAAAAAAAAAAAAAAAAAAAAAAAAAAAA
Pongo abelii interferon gamma inducible protein 16 (IFI16), mRNA	NM_001131692.1	CTCATATGGCCATGGAGGCCAGTGAATTCCACCCAAGCAGTGGTATCAACGCAGAGTGGCCATTATGGCCGGGGAAAAAAAAAAAAAAAAAAAAAAAAAAAAAAAAAAAAAAAAAAAAA
Pongo abelii interferon gamma inducible protein 16 (IFI16), mRNA	NM_001131692.1	TCATATGGCCATGGAGGCCAGTGAATTCCACCCAAGCAGTGGTATCAACGCAGAGTGGCCATTATGGCCGGGGGAAAAAAAAAAAAAAAAAAAAAAAAAAAAAAAAAAAAAAAAAAAAAAAAAAAAAAAAAAAAAAAAAAAAAAAAAAAAAAAAAAAAAAAAAAAAAAAAAAAAAAAAAAAAAAAA
Pongo abelii interferon gamma inducible protein 16 (IFI16), mRNA	NM_001131692.1	GCTCATATGGCCATGGAGGCCAGTGAATTCCACCCAAGCAGTGGTATCAACGCAGAGTGGCCATTATGGCCGGGGAAAAAAAAAAAAAAAAAAAAAAAAAAAAAAAAAAAAAAAAAAAAAAAAAAAAAAAAAAAAAAAAAAA
Pongo abelii interferon gamma inducible protein 16 (IFI16), mRNA	NM_001131692.1	TTACGCTCATATGGCCATGGAGGCCAGTGAATTCCACCCAAGCAGTGGTATCAACGCAGAGTGGCCATTATGGCCGGGGGAAAAAAAAAAAAAAAAAAAAAAAAAAAAAAAAAAAAAAAAAAAAAAAAAAAAAAAAAAAAAAAAAAAAAAAAAAAAAAAAAAAA
Pongo abelii interferon gamma inducible protein 16 (IFI16), mRNA	NM_001131692.1	GCTCATATGGCCATGGAGGCCAGTGAATTCCACCCAAGCAGTGGTATCAACGCAGAGTGGCCATTATGGCCGGGGAAAAAAAAAAAAAAAAAAAAAAAAAAAAAAAAAAAAAAAAAAAAAA
Pongo abelii interferon gamma inducible protein 16 (IFI16), mRNA	NM_001131692.1	ACGCTCATATGGCCATGGAGGCCAGTGAATTCCACCCAAGCAGTGGTATCAACGCAGAGTGGCCATTATGGCCGGGTTAATAAAAAAAAAAAAAAAAAAAAAAAAAAAAAAAAAAAAAAA
Pongo abelii interferon gamma inducible protein 16 (IFI16), mRNA	NM_001131692.1	TACGCTCATATGGCCATGGAGGCCAGTGAATTCCACCCAAGCAGTGGTATCAACGCAGAGTGGCCATTATGGCCGGGGATGTAAAAAAAAAAAAAAAAAAAAAAAAAAAAAAAAAAAAAAAAAAAAAAAAAAAAAAAAAAAAAAAAAAAAAAAAAAAAAAAAAAAAAAAAAAAAAAAAAAAAAAAAA
Pongo abelii interferon gamma inducible protein 16 (IFI16), mRNA	NM_001131692.1	TACGCTCATATGGCCATGGAGGCCAGTGAATTCCACCCAAGCAGTGGTATCAACGCAGAGTGGCCATTATGGCCGGGGAAAAAAAAAAAAAAAAAAAAAAAAAAAAAAAAAAAAAA
Pongo abelii interferon gamma inducible protein 16 (IFI16), mRNA	NM_001131692.1	ACGCTCATATGGCCATGGAGGCCAGTGAATTCCACCCAAGCAGTGGTATCAACGCAGAGTGGCCATTATGGCCGGGAAAAAAAAAAAAAAAAAAAAAAAAAAAAAAA
Pongo abelii interferon gamma inducible protein 16 (IFI16), mRNA	NM_001131692.1	GCTCATATGGCCATGGAGGCCAGTGAATTCCACCCAAGCAGTGGTATCAACGCAGAGTGGCCATTATGGCCGGGGATGGAAGGAAAAAAAAAAAAAAAAAAAAAAAAAAAAAAAAAAAAAAAAAAAAAAAAAAAAAAAAAAAAAAAAAAAAAAAAAAAAAAAAAAAAAAAAAAAAAAAAAAAAAAAAAAAAAAAAA
Pongo abelii interferon gamma inducible protein 16 (IFI16), mRNA	NM_001131692.1	ATTACGCTCATATGGCCATGGAGGCCAGTGAATTCCACCCAAGCAGTGGTATCAACGCAGAGTGGCCATTATGGCCGGGAAAAAAAAAAAAAAAAAAAAAAAAAAAAAA
Pongo abelii interferon gamma inducible protein 16 (IFI16), mRNA	NM_001131692.1	ACGCTCATATGGCCATGGAGGCCAGTGAATTCCACCCAAGCAGTGGTATCAACGCAGAGTGGCCATTATGGCCAGGGAAAAAAAAAAAAAAAAAAAAAAAAAAAAA
Pongo abelii interferon gamma inducible protein 16 (IFI16), mRNA	NM_001131692.1	TTACGCTCATATGGCCATGGAGGCCAGTGAATTCCACCCAAGCAGTGGTATCAACGCAGAGTGGCCATTATGGCCGGGGACCGAAAAAAAAAAAAAAAAAAAAAAAAAAAA
Pongo abelii interferon gamma inducible protein 16 (IFI16), mRNA	NM_001131692.1	TACGCTCATATGGCCATGGAGGCCAGTGAATTCCACCCAAGCAGTGGTATCAACGCAGAGTGGCCATTATGGCCGGGAAAAAAAAAAAAAAAAAAAAAAAAAAAAA
Pongo abelii interferon gamma inducible protein 16 (IFI16), mRNA	NM_001131692.1	TTACGCTCATATGGCCATGGAGGCCAGTGAATTCCACCCAAGCAGTGGTATCAACGCAGAGTGGCCATTATGGTCGGGGGTGTATTGGAAAACAAAAAAAAAAAAAAAAAAAAAAAAAAAAAAAAAAAAAAAAAAAAAAAAAAAAAAAAAAAAAAAAAAAAAAAAAAAAAAAAAAAAAAAAAAAAAAAAAAAAAAAAAAAAAAAAAAA
Pongo abelii interferon gamma inducible protein 16 (IFI16), mRNA	NM_001131692.1	TTCCACCCAAGCAGTGGTATCAACGCAGAGTGGCCATTATGGCCGGGAAAAAAAAAAAAAAAAAAAAAAAAAAAAA
Pongo abelii interferon gamma inducible protein 16 (IFI16), mRNA	NM_001131692.1	TTACGCTCATATGGCCATGGAGGCCAGTGAATTCCACCCAAGCAGTGGTATCAACGCAGAGTGGCCATTATGGCCGGGGAAAAAAAAAAAAAAAAAAAAAAAAAAAAAAAAAAAAAAA
Pongo abelii interferon gamma inducible protein 16 (IFI16), mRNA	NM_001131692.1	TTACGCTCATATGGCCATGGAGGCCAGTGAATTCCACCCAAGCAGTGGTATCAACGCAGAGTGGCCATTATGGCCGGGGAAAAAAAAAAAAAAAAAAAAAAAAAAAAAAAAAAAAAAAAAAAAAAAAAAAAAAAAAAAAAAAAAAAAAAAAAAAAAA
Pongo abelii interferon gamma inducible protein 16 (IFI16), mRNA	NM_001131692.1	ACGCTCATATGGCCATGGAGGCCAGTGAATTCCACCCAAGCAGTGGTATCAACGCAGAGTGGCCATTATGCCGGAAAAAAAAAAAAAAAAAAAAAAAAAAAAAAAAAAAAAAAAAAAAAAAAAAAAAAAAAAAAAAA
Pongo abelii interferon gamma inducible protein 16 (IFI16), mRNA	NM_001131692.1	GAATTCCACCCAAGCAGTGGTATCAACGCAGAGTGGCCATTATGGCCGGGGAAAAAAAAAAAAAAAAAAAAAAAAAAAAAAAAAAAAAAAAAAAAAAAAAAAAAAAAAAAAAAAAAAAAAAAAA
Pongo abelii interferon gamma inducible protein 16 (IFI16), mRNA	NM_001131692.1	TTACGCTCATATGGCCATGGAGGCCAGTGAATTCCACCCAAGCAGTGGTATCAACGCAGAGTGGCCATTATGGCCGGGAAAAAAAAAAAAAAAAAAAAAAAAAAAAAAAAAAAAAAAAAAAAAAAAAAAAAAAAAAAAAAAAAAAAAAAAAAAAAAAAAAAAAAAA
Pongo abelii interferon gamma inducible protein 16 (IFI16), mRNA	NM_001131692.1	TCATATGGCCATGGAGGCCAGTGAATTCCACCCAAGCAGTGGTATCAACGCAGAGTGGCCATTATGGCCGGGAAAAAAAAAAAAAAAAAAAAAAAAAAAAAAAAAAAAAAAAAAAAAAAAAAAAAAAAAAAAAAAAAAAAAAAAAAAAAAAAAAAAAAAAAA
Pongo abelii interferon gamma inducible protein 16 (IFI16), mRNA	NM_001131692.1	TACGCTCATATGGCCATGGAGGCCAGTGAATTCCACCCAAGCAGTGGTATCAACGCAGAGTGGCCATTATGGCCGGGGCGGTAAAAAAAAAAAAAAAAAAAAAAAAAAAAAAAAAAAAAAAAAAAAAAAAAAAAAAAAAAAAAAAAAAAAAAAAAAAAAAA
Pongo abelii interferon gamma inducible protein 16 (IFI16), mRNA	NM_001131692.1	ACGCTCATATGGCCATGGAGGCCAGTGAATTCCACCCAAGCAGTGGTATCAACGCAGAGTGGCCATTATGGCCGGGCGAACAAAAAAAAAAAAAAAAAAAAAAAAAAA
Pongo abelii interferon gamma inducible protein 16 (IFI16), mRNA	NM_001131692.1	TACGCTCATATGGCCATGGAGGCCAGTGAATTCCACCCAAGCAGTGGTATCAACGCAGAGTGGCCATTATGGCCGGGGCCGGAAAAAAAAAAAAAAAAAAAAAAAAAAAAAAAA
Pongo abelii interferon gamma inducible protein 16 (IFI16), mRNA	NM_001131692.1	TTACGCTCATATGGCCATGGAGGCCAGTGAATTCCACCCAAGCAGTGGTATCAACGCAGAGTGGCCATTATGGCCGGGAAAAAAAAAAAAAAAAAAAAAAAAAAAAAAA
Pongo abelii interferon gamma inducible protein 16 (IFI16), mRNA	NM_001131692.1	TACGCTCATATGGCCATGGAGGCCAGTGAATTCCACCCAAGCAGTGGTATCAACGCAGAGTGGCCATTATGGCCGGGCTATAAAAAAAAAAAAAAAAAAAAAAAAAAAAA
Yeast two-hybrid vector pGADCg, complete sequence	FJ696408.1	GCTCATATGGCCATGGAGGCCAGTGAATTCCACCCAAGCAGTGGTATCAACGCAGAGTGGCCATTATGGCCCGGGAAAAAACATGTCGGCCGCCTCGGCCTCTAGAGGGTGGGCATCGATACGGGATCCATCGAGCTCGAGCTGCAGATGAATCGTAGATACTGAAAAACCCCGCAAGTTCACA
